# Supplementary material for: Identification of the Gene Repertoire of the IMD Pathway and Expression of Antimicrobial Peptide Genes in Several Tissues and Hemolymph of the Cockroach Blattella germanica
Source: Int J Mol Sci. 2022 Jul 30;23(15):8444. doi: 10.3390/ijms23158444 (PMC9369362; doi:10.3390/ijms23158444)
Supplement: Supplementary file 1 [file ijms-23-08444-s001.zip]

Archive with 4 entries (4 files):
- CDS_IMD_path.fasta
- protein_IMD_path.fasta
- Supplementary Figure S1.pdf
- Supplementary Figure S2.pdf
