# Supplementary material for: Identification of the Gene Repertoire of the IMD Pathway and Expression of Antimicrobial Peptide Genes in Several Tissues and Hemolymph of the Cockroach Blattella germanica
Source: Int J Mol Sci. 2022 Jul 30;23(15):8444. doi: 10.3390/ijms23158444 (PMC9369362; doi:10.3390/ijms23158444)
Supplement: Supplementary file 1 [file ijms-23-08444-s001.zip › CDS_IMD_path.fasta]

>akirin_Blatella_germanica
ATGGCTTGCGCTACATTAAAAAGAACGCTGGATTTCGACCCTGTTCACAATCACGGAAGACCTTCTAAACGAAGGCGATGTGTACCTATGTGTGTGTCTCCAAATACATCACAGCCAATAAATCCATCGCCTTTCGGAGAAGTTTGCCCTAAATTGACACCTGAAAAGATGGCTGCTAGCATTCGTGAAGAAATCCGTCGTCTTCAGCGCCGTAAACAACTAAATTTTTACCCAAATCATGATATGCATAGCAGTCAAGACTCATCCTCTGATGGTGCCATGGAATCTCCAGGATCACCAACTACCTCAAGCTTTGCTACCACATATTCTCCAAGCACCAAGGAGAAGCCTTTATTTACTTTCCGACAGGTTGGTCTAATTTGTGAACGTATGATGAACGAACGTGAGACTCAAATCCGAGAGGAGTATGATCGTGTTCTGAACACAAAGCTCTCTGAACAGTATGATGCTTTTGTGAAATTTACATATGATCAAATACAGAAGCGCTTTGAGGCTGCTGCAGCGCCAAGCTATTTATCCTAA
>ben_Blatella_germanica
ATGACAGCTTTACCTCGGAGAATAATCAAGGAAACGCAGCGTTTGATGCAGGAACCTGTCCCAGGTATCAGTGCCGTGCCGGACGATAGTAACGCCCGATATTTCCACGTTATTGTCACCGGTCCAGAAGATTCTCCTTTTGAAGGAGGATTATTTAAATTGGAACTATTTCTACCAGAGGATTATCCTATGTCAGCTCCGAAAGTTCGTTTCATCACTAAAATCTACCATCCTAATATTGATAGACTCGGACGTATTTGCTTGGACATTCTTAAGGACAAGTGGAGTCCTGCGCTTCAAATTCGAACGGTGCTCCTTTCAATCCAGGCCCTTCTAAGTGCTCCAAATCCAGACGATCCGCTGGCAAACGACGTAGCCGAGTTATGGAAAGTTAATGAAGCCGAAGCCATCCGCAACGCGAAAGAGTGGACCCGAAGATACGCTATGGACAATTGA
>Bruce_Blattella_germanica_PSN56888.1
ATGGGGGGCGAGAACCGTAAGAGCAAAATGGCTGATGAAGAACCGTGGAAGTTATGTGAAGACGGTTATTTAAAAGTGGATACCGATTCGAGAAGTATTATTTATCACCCTAATTTAAATATTATACTAGTTTCGACGGAATCATCAGAAGTTCACGTTATTGATGTGAATTCAGGAGTGATTTTACAGAAGAGTTCATTATCAGCTAAGCAGGAAGGGAAACTTCATGGCTTGTATCTCTCGGGTCATGACAAGATATTGTTCACTGATGGAAAAGGAATTGGTGTTCGAAGAGATTACAATGGAGTTCTGCTATTAGATACTATTCTTCAGACACCTATAAATAAGCCAGATGATGTTGTAAAGCTTGAATTGTTATTATCAGAGGCAATCTTACTACAGCATAGTTTGAGATGTATTGAACTACCTGGAGTTGATCATACAGCAGAGGTGCTACAGGAGCTTGGAAAGAAGATCAAGGAAGGGCAGAGCAAACCTAAGAAAGGGACCAAAGCTCAAAAGTGGAATTCAATATGTCTGGAACTTCCTCACTGTGCTCTGAAGCTTGTGTGTGCGGGGATGGTTCAAGAGCTGAAGCGTCAGAACCGTCATATACCTGCTCTCTCTATAGCATCAGCTATAAACGAGCGACTAAACTGCCTGCTACCAACATTCTCGACCGAAGGGGTACCAGCTGATAGAGCTCTCATGTTCAGCGAAGCTGCTCGGAGGGATACATTTATAAAATGGCCACATATGAATTATAATTTGAGATGTATTGAACTACCTGGAGTTGATCATACAGCAGAGGTGCTACAGGAGCTTGGAAAGAAGATCAAGGAAGGGCAGAGCAAACCTAAGAAAGGGACCAAAGCTCAAAAGTGGAATTCAATATGTCTGGAACTTCCTCACTGTGCTCTGAAGCTTGTGTGTGCGGGGATGGTTCAAGAGCTGAAGCGTCAGAACCGTCATATACCTGCTCTCTCTATAGCATCAGCTATAAACGAGCGACTAAACTGCCTGCTACCAACATTCTCGACCGAAGGGGTACCAGCTGATAGAGCTCTCATGTTCAGCGAAGCTGCTCGGAGGGATACATTTATAAAATGGCCACATATGAATTATAAATGGCTCAAGCAGGGTTTTACCACCAACCAAATTCAACAGGCGATGATAGAGCAATGTGTTTCACTTGTAATGTCTGTCTTGTCTGCTGGGAACCTACTGATGAACCATGAACATGAACGCCATTCTCCGTCATGTCCATTCGTGAAGGGTGAATATACTCAGAATGTACCTTTATCAGTGACGTTCGCCACTTCTCCAGCTACAGTTTTTGGGGAACAGGGTGAAGAAGTTTCTTGCATAGGTACATCATCAGTTCCAGAACTTGTTGCAACTGCAACACAGCATGGACTTGTGGCAATATGGAATATCTCCAGACAGTTAAAGAAAGAGGTTTGTTTCTATATTACCCCTTCTGATCCAACAATTACGAAGTCCCATAATCAGGACAGCCTAGTTTATAGCGACATCAAACCTCGAGAAGCATGGCCTGAAAAAAGCGGTGACGATGCTTTTGGTACTGAAGTTCCTTCTGCAGATCTTGTGGAAATTCCACTTTCTGATATTACTGTTGAAAATCTCCTGGGTCCTCCATCATTAGGTTGTCAAGATGTGGAGTTAACAGCTGTATCAATAGTTGGTGGTCCTCATCAACAAAAAATCCAAAGGCAACTTCGGAAAAAAGTGTCAAAGCCAGTACAGAATAACAGTAATACTTCAATTCGACCCTGTCTAGTAGGAGGAATTAGTGTTAGTCCTTCAACAATTGCCACTCGAAGAACTAATTTAGACTTTGTTTGGGGAGGTGGTAGTGATATCATTAGTTCGCCAATGGTTCGGGCCATGAACGATGTAAATGAGGCCAGTAACCGTGAGTCTGCAGCTTTAGATATCATGAAAGTTCGTGAAGTGGATTGTAGTGGTAATAGTGATCAAAGGTCAACAAATCAAGGTGTAAGTGTTGACCAAAAAAAGAGTATGTTTCTGGTTGTGTACGACTTTCATTATCACAATCATATGAAAGAGGAGTGTGGGGATAATAAAGATGATAGTGGAGTAGGAGGGAAAAGTAATCCAGGTCAGGCTGGAAACAGTGCTAAGAAAGTGGTGTCAGGTACAGGTACTAGTGCTTCTTCGTCCTCTGGAACGAGACAGGAAAATAATAACATGTATCAAGAAATTTTCCTTTCTAAATTTCTGTATGATGTACCAGTTATTGAAGATGTGGACTCAGATATTGTTTTGCCTCCACCTCCTGAATGTTTAGTGGATGGATTAGAATTCCCAACTGCTTCATCCTCGGGGGGCATTTATCAAGGGCAGACGACGATGCCGGCTTCGGCTAATGGAGGCGGAACTTATGATGCATCTTCTATTAACGTCACATTCTCTACGATAAATGGAGGCCTCAGCGTACCAACTTTCCCTTCAACGTCTGAAGGGAGCCCACCAGTTGTGATTAAAGTGAGTAGAGTATCAAAGAAGGATAGTTGTGGTAGCAACAAGACCAGTGTGGATAGTGTTGGTAGTTGTCAGCTAACAAAACGTCGTGATCCTGTTGTTATGCAGTGTATTGCATTGCCTGAAGTATACAAAGAGAGGAGAGATCTGACTATTTTAGGAATTCATCCTACGAAAGACGGTGGCCATTTGCTTGTGGTATTAGGTTCTGTTGACTGTGATACCAAGAGTAGTGCAGCATTAGTGCAAAATCATTCAAATTTTGAAGGTAATTTGATATTTGAATGTAGTGATAATGAGAGCGATATGGACGTTGATATGGATTGTTCCTTGGGGCTTGTGTCAAAATCTGTAGAAAATAAACCTGTTGAACTCATGAATCCCAGAGAGAACTTCAGTTTCTTTCAAGAGGAGGACCCATTTCAGGAAGGTTTACAGATGATGGATAGTAGTGAATTTAAAAGTACAGATGTTCCTATGTGTAAAGGAAGTGTATTACTAGTTTATGCCCTTAATTTTGAAGGGGAAGTTGTGAAACTAGATGAAACTCCTGTTATTGTGAGAGACTTTGGAATGTGCGAAGAATGTCCCCTGGAAGTGACACTCTTACCTTTGCTAGAGAGGGACGATAGTAACGGTGATAGTAATACAAATGTATTGTCACCCATAAAAGGATGTCCGCAAGGATTGGCTGTATTGGTATGCAGAGATGGCATTATTAGGATTATTGACGTATCGACATTAAAAACTGTCTCCCAAGCTGTACCAGACAAGAAAGGAATGAGATTTGTTTCTGCTACATATTGTAATAGTTTGGAGAGATTGTGTGCCTGTACAGATAAAGGCTCATTACATTTTTTCGTCCTACATGATGATAACTGTATGGAAGAGAGAGATGAAGATTATTTAAGTCATGGCAGCGATCTCTGTGCTTCATTGTCTTCGCATCATTTAGGTTTTCAGCAGTTGAATAGTAATATTCCGTCTCCGCTTTCAACAGTTGCTGACAATGCTGATTTCACTACAGATCTCTTTGCTAATACGAGTGTACATTCTAGCACATTGTCACCAAGCAGTACTACAAATTTGGGATTGTCTGATTTGACTTTGCTGCATGAGCTGACGAAGTACGAAAACTTGTCTCCATGTTATGCTGCAACTGTCCCTCCTTGTTGGAGTGAAATGATGCAAGCACAGAAACAGCGAAGACATCCTCAGCATTTGCAGCAAGGTGATGAACTGCAACATACAAGAAGTTGGAGGCTCCAAAATGATGCCACAACATGGGATGAACATGTTTTTGAAATTACTCTTCCTCGGAGCTGCTATATTGGTCATGTGGATGTGAAATTTTCATTACATGCACCTTGCCCATCACCACCTCACATCCAGGTTACACTGCTCAAACAGAATGCGAGTGGCATAGGTAGAAAAGAGAAAATGTTCACACCACCTGTTGACGAGCCAATAGATTTTAATATTAACATGCAGTTTGATGGAAGCACAAAAGGGCCAGTGGAAAACCCTGTCACTTCTGAAGAGTATTTACGGGATCACAACACCGAAATCCTTTGTGGTCCAGTGAATCTTGCTTCATGTTTAGACTTATCAGATCAAAGTGGAACTGTAACTCTTACTAGTCCAAAGCTTTTTAGGATACGAGGACGTACTCTTTTAGTTCATATCAAAGCTCTTGGAGACGACAAAGAAACCATTAAGGAAACGACAAGTAAAAGCCGAATTGTTGATGAAAAAGGATCAGCATCTAAAAAAAGTAAATTGGATAGTGGCAAAGGAAAACTTGTAGATCCAATGTTGGATTATTATCTGACTGTACCAGGAAATACGGTAGACCGACTTGCTAGCGCTGCAGCAAGCAAAAAAATGGAATATTATCTTGGCTGTGATTGGTTACACGAAATATCTATCACAATACGTATAACAAAGCAAACTACTATCCCCAACGAGAGAAATCAACGCTGTGCAATGCTGGAATCAAATTCTTTCATAGAGAAACTAGTGAAAGTTGTCTGTCTTGAGGGTCCGGAAAAAACAGTCATAGCACAAAGTATGGCTTTAGATATTTTAATTTGGGTTGCTTCAATAAGAATGAGCAGACACAGAGCAGCCAAGGGAGATGCAAAGATTCAGCAACTAGAACTGTCCAGAATAATTGAAAATAATCTAATACAGCTTTTTAAACACTGTATGATACTGTCAGGAAGAAGTATTGCTCATAAATGTGTCAAACTTATCATTATATGCAGCGAGGGAATGAAAAATGCATTGGACTCTGTGACAGTACAATTTGATGGTTGTGTGTTAAAAGCTTTATTAGAATGGTTGCCAATGATTTCTTGTTGTGTGTCAGCTGGATCTCTACGTTGGTATTTCCTTCTACTTAGTAGAGTAATGTCACTAGATGTGTCAGCAACCACTGGACAAAAGTGTGTGTCATTATTGCAGCAGATAGCTCAAGAAATGAGTGCTAGATCAAGTCCTTACCATTTATTGCTTAGAACAAGATTTGGACTGTACAATACTCCATTTGAACCTGAATTATTTGAGATTGAACCTCCAGTACCAGCAAAGTTTTCATCCGTTCCAATTACATATGCGACAGTTGTGAGTGGAGAAACAGGAGGAGGCACTTTGGTTACAGGTTCTGGCGGAGCTGGTCCATCAGTTGGAGGCACCAACACAGGAGATAAAGTAGCACCAAGTAGATTCAAAGGACTAACATCAAATCATTATATGAAAGGTCTTCTTGAAGCAGAACCATTACACTTTACTTGCCATGCTGCTAGTGATGGGACAAAGATGGAAAAAATAGAACCAGGATCAACTTCTGCTCCAAATGGTTCAGTACCAGTTGGCAACTTCTTTGACCCAAATTCGTTTATTACCTCAAATTCTGGCTCCAAGAAAGCAGATACGGAGTTTGAAGAATATGTACTACAAACTCGTTTAATTGATAGAATGGAATCATTCGGTTATGTCACCTTTATGGAAATAAAAATAGGAACAACATTTAGACATCAACACCATTTTTTGGATACTTTTGGATCTGCAAGTATCTATAGGGAGAACAGCTGTGATGCAACAACTAAATTGACTGGTCAGATTCTGTTTGACTCAGTTAAAACAACAGTTTGTCAGTTTTTCATAAAACTAATAGACGATTATATCTCATTTTATGAAGATATGAAGAAGGAAGATTTCCAGATAGTATGCAGTTCAGATGTGAAGCTCAAATACCAATCTTTGTATTCTCTTGAGAAAGATTTGGCTAAAAGTAAACCTAAAAATAAAGCACCATTATTGGTAAATCTATGCAATCAAGGAAGTAGCAGTGGTATTGGTATTGGTGGTGGCGGTGGTGGTGTTGGTGGTGGAAGTGCTGTTGATGCTGATACAAGTTCAAGTTCATCTTCACAACAGTCCACTATCTCAGGTCCACTTCCTATCAGATACTCAAGTTCAGGTATTGGTTTGGCGAAGGAAAATACATCATGTGAAACTGACATCAAAAAGCAAGAAATGAAAAAGGGAGATGAGTTGGGCACCTTGCTATTGCCATGGCAACAATTATTAATGATGCCTCCACAACATATGCTTGTCATTGAAAGAATGCATTCAGGTGCAAGACGATTTGTTGTACTTGACTTTGGGAGTCCGATTTTGCTCACTGATCTCATGATCCCAGCCTGTGCAGATCTTGTATCTCTGTCAATAGATATATGGTGTCAAGGAGAGGAGACAGATGGCCAAAGACTTGTAGTTGCATCAGATATTGGCACCAAGTCGCTTGTTATGAGTGATTTACAACCACCTCCAATATGCAGATTCCTCAAGATCACCACCATTGGAAGGTATGGAATGAGTACTACAAGGTGTAAAATTCCAGTTGGTTCCTTCTATGGACACATAGTAATTTTACCTGGAGAATGTTATCCTGATATGAATGAAGTTCAAGGACTCTCAGAGACTAATATCCAGATCACCACCATTGGAAGGTATGGAATGAGTACTACAAGGTGTAAAATTCCAGTTGGTTCCTTCTATGGACACATAGTAATTTTACCTGGAGAATGTTATCCTGATATGAATGAAGTTCAAGGACTCTCAGAGACTAATATCCAGGCTCAATTGACAGTGCTTTCAGCATTATTTGAAGACATTCACTGTCGCTACAGTTTAGCATGTGCAAAACTTCAGGAATTTCTTACACCGTTATTAACATCAGAAATCCCCAATGTAGTGCATATGCATCATTATCTCCAGAGAGGAAAAGATGTAGAAAAATATTTTCCAAGTCCTGAAGGCCAGAAGATATTGAGCGCGTATCAGTTACCAGTAGCTCTGTACCAAATATTTGATCAAAAAGCTTGCGAGCAGCTGTTCTATTGCTTATGTGTGAAAGAGGATACTCGAATGCAGTTATCGGCATGTACACTGCTGGTGAGAATGTGTGGCTTGCAGCCCTGGTGGGGAGACTTCTTAGCTAACACAATCACCAGACTCTATAGTTCACAGAATACTTCAATATTTCCTCAAGACAGAGTTTTCATTCTCCTAACATATTTGGGCAGAAAGTCTTTATTAGGAGGGGCTACTCGATGCTCTGTTCTTGATAGTATATTGGGAACACTTACAAGGCTCCTGTCTCCTCTGACTGCTCATCAAACTGGTTTTCTTCGTGCAGAAATGGACTTATCTCTTATTGGATGGATCCTACTTTTCCTCTCCGTTTGTCTTGATACTAATTGCAATTCTACTAGTTCGGAGGAAATGACCGATAAATCAAAAGACAAAGAACAAGGATTGACTTCACGGTGGGATTTTATTCAAGGTGAAGTTGCAATGCAACGGCGAATGGCTACTACAAGCCGATGTAATGCTTCCAGGAGTTACAGACGAAAATTGCAGAAACCTCTATCAAGTCAGGCTGCCAATTTGTCGAGTAAATTGGAAGCTGCCTTGAAACAGCAAGAGCAGTTTTTCAAGAAAACTCTGAAACAGCACTCAGCCAAACATTTCAAGGACATTCTTCAAATACGTCGGAACGATGTACCATCTCTTCTGAACAAACATGGTTTACCAGTTCCGAGTACAAGTACGCCGGTTAGAGAGAGAAATGAAGGTGATGCTGAACGTGACATAAGTTTGTCCCTCCCACAATCACATTGTCTACCAGTAGCAAAGGGACTCATAGCTCTTATCCTACAAATGGATTTTACTTGTAATATAGACATGTTTCTACTTGCGTGTAAAGTGGTTGCTCGTATTGTCGTATCTACGAGACCTGCTATCACTCTTGGTGAGCTGATGACACAAGATCAACTTCTTCATTTAGTGAGACTTGCTGTGTGGAATGACCAACATAAGGCTTCATGGGGTGGCCCATGGGCATCACACGCCATTTGTTGTCTGCTACAGGATATTTTAGAAGGAGTAAGAATGTACCCCAATCTTGGAAGTATTGAAGGAAGTCCAGCAGAAGATATAATAGATGCTGCAATTGCAACTCCCACTGCTGTAACTGAACCTGAAGAACAAGTTCCTGAGTCTAGCACTGCGAATGGTGGCCAAGAAGGTGATGAAGATTTTGCTATTGAAGATTCAAATGATGCTTCTTCCACTCCAGGTCCTTCATCATCAAAAAACAATGGATTTCAATTACCATCATTGCTTGAATCTGATGACAGTGAGTTAGAAGACTTTCTAGATGATATATTAGAGCGAGGACGAAATCTTCTTAAGAAAGGTGCCACAAATCGTGTGCCTGTGAGTGCTACTTCGAGCATCTCAACTGCTTTAGATGCTCGCCTGGAGTATGGTGTGGAAGGAAGTGCGGAAGTAATTCTACGAAAACTAACAACTTTGGGAGCTTACAATTTACCTCTCAGCGTAAATGCTCCAATTCAGCTTCCACCTGAGAATGCTAGACAGTCTGCTGCAACAACATGGGATGAGAGCATGCTATCTTCATGGCAACCCATGGAATGCAATCAACCAGATAGTCTTACTATGCTCACTTCATGTTTTGACAAAGTGTTCACAGAGTTACATCAGCAGAATTCTTGGACAAATTTAGAACTGGTGCTTCAGTTATGGCTCACTTTAAATTTAGAATCGGCTTGTGATCCAAGTGTACTTGGTACATTTGATCCAGGAGTTACTCCATGCATATATTTGAGCCCTAATGCTGTGTCGGGTCTTATGGCTGCACTGGCATGGCATCCTGGTATCTCATTACGTGCATGGTGTTTAGCATTTCAAAGTTTAACAATGCTTGCAAATACTCCATTTGCTGAAGCTGGATCTCCAGAAGCTGTAGCAGCATGGGCTCCTGAGACAGTAGAAGAAATAGAAAATTCACTGCGAGGAATGGCTAAAATAATTGTGGGAGACTCTCAGTTTGTTCCCATGTTACTCCGTTTCCTCTCTGGTTCAGGATTGAATACTGGAACATACTCAGCAAAAGGATGCGCTGGACCATCAGTTTGTCAAGCCCTTCATGATTTACTAGTTAGATTGCAAATGAGGTGTGATGTTGTAACTACTACTAGTAAATATGGCAATTCACTCAAAGAATTACTTCTGAAACTTGTATATCAACTTGTGCAGCCTTCAGGAGCTCTTGCTAATCGACAGGGTCCCTTGGATGCTCAATGTAAACTTGTTGAATTATTACTGAATCTCAATTTTGCGAACATTGATTTGAGCACAGCTATGAGCATCTTGGAATCAGTTGGAGTGCTTGTATACACATATATCCTAAGTCTTGAAAAGGTGAAATGTCGCAGTCTATCAGAATCAAATGTGACAGCTTCCTCGTGTTTTGGAGGTCTTTTTGCCTCTGTGTTAGGAGGAGAGACAAAGCAAGGGAAACCAGCTTCTTGGGATGCACTTCTTTGCAGCTTGCTAAAACTTGTCAACAAATTGGTACAAACTCCTCTGGTTTCACAGATACATCCCCTCATTTTGGGGAAGCATACAATGAAATACACAGGTCATCCAACAACTAGTTGTGCACAATCAGATAATAGTGACATGTGCCAAACTGATGAACACAAAGCAGCAGAACAACAAAACTCTAGTGATAATATGTCTCGTCAGTTCCAAAATACTCGTCAAGAAGTGAAGGTTCCTTGTGTTGCAGATACAGTATTGCAGCATCATCCAACTATGCTGCGTCTTCTGAGTGCTTTGGCTGGCTGCAGTGGTTCTACGCTGGCAATGTTATTAGGCTCTGCTGCTCCTCCTGAGCAGTTAGCATTGGGTGAATTTGGAGAACCTGTGTCTGTTGGCGATGCTGTTTTTCAGCTATTAGCTATGTTGGCTCGTAAAGCTACATCTCCTCAGTTAATTCTGAGGCCTCTGTTTGATTTTCTTTCATCTGTAGGGGTGATGCAGCTGTCAGAGCCTCTGCTATGGTTCATATTAAGGGTCTTGGATAAAGAAAGTGCCCTAGAGGAGTTCAACAGAATGGGTGGAGTTAAGGTGATCTGTGAAAATCTTGTGAAGAGTAATCAGGCTCTTATAAATGCACATCCAAGCTTGGTGTCAATTGTAATGCAGCATTTCAGTCATGCCCCTCCAAGCAATACTCTCAATAATAAAAAAATGCCTAGTCCTATTGAGATGTATGAGGGCCTTCTGAATTTTGCTCCATTAGGTACAATTAGTTCTAGCAATCCTACTGCTCAACCAGCAGATGTGTTGATTCAGTCTGCACCACCTCACCGTAGAGCTCGAACTCCAGCCTGGTCGTATCACTTTTATCCTGATGAGACTTGGGTAGATCTCACCCTCACTTTACCATGTGCAGTTTTGTTAAAAGAAGTTCAGCTACAACCGCATCTGACATCACTTGCCACCTGTCCTTCAGCAGTCGCTGTCGAAGTATCCCGTGATAGCAGTTCTGGACTTGTACCTATTTGTCCACCATTGTCAACAAGTGGGCTCACTTTTGTCCGTCTTAGTCTACCACAGCCTGAAATTGTTACCAGTGTTCTTGTAAGGTTATATAAACCTAGGGATTCTGCAAACATTGGCTTATCTCAAATCCGACTTCTTGGCTCAACCACATTTGGAGAAACTATATTCAGAACTGTAAATATGGATGTTCCTGATGAAGAACAGTTAACAAAATCAAGCTTGGGATGGCTGAGACTTCTCCATCACTGCCTTAGTTTACCAAGTCAAGATTCAGAATTGGCTTCTGCAGTAGTGACATCTACTGCAAGTGTTCCAGGCCTCTTAGAGGCTTGCTGTGGCCTCCTGTTAATACCTGCGCCATCACCATCGCTGTTCACACCTAATCTAGAAAGAGTTCTTTTGAAACTCGGCCTTCATAGTCGAGAACTGGGACTCAAACAAATAAATACGCTTCTTCGAAATGGAGCTGCTGCTTTTCTTCAAGGTTTGTTTGTGTTGTACAAATGGACACTCATCTTGCCAGCACATTCAGCATTGAAGAAAGCTATTGACACACTATTGTGTTCAATGTGTTACATCAAGCCAGCTCTTTTTCCAACCTTACTGCAGCGCATGGGTGTACTGGTACCTAATTTAGCAACACATCATAATGCTTCCATCTCAGATGACAGGAAAGATCATGAACTAGATGAGCTGTATGCATCAATCTCTGATGATTCAAAAGAAATGGTAATTGGAAATGAGCAAAGTACAGATGGTGGGGAATGGTACAATCATCTTATGATTCAGGATCTCCACAGAATGAGGTTGAGTGAATGTCAGTTGATGACAGTAGCAATGGCTTGTCAGTCTCCTCCGGCAATTCATCAATTGTTGGATTCAGGATTACCAACACTTCTTACTCATGGCATTCTAGAATTTTGTAATCGAGAACAAAGCTTGGAGCAGAATAATCACAGATATGTTGATAGAAGTCAGAATTCTTCAGGCAAAAGGCAAGCACATCAATCCAGAATGACAGATGCTGATAAAGCAAATGGCTTGCCAATGCTACGAGTTGATACAATGGCCATGGTATTGAATTTCTTTGCTGAAGTTTGTGCAGAAGGCCATATGCGTGATTGGCTAGGCTCCCCAGAAGGTTCTGTGTTCTGGCTACCACTTCTCAGTCTCTTATGCAATAAATCAAACTCCAATGATAATGGTGGTGATGAAGTGCATAGCAGATGTGAACTTCCAAGTGAATCATTCTCTGCCCTTGAATCAGCAACGGTTAAGTTCCTCTCACGATGTTGTTGGTGTCATCCAACAAATCAACAATTACTCTCCAAAGTTCTATGTGATGTAATTAGTCAGCAGAAAACTGTTCATCAAAATGTTACCTTTCTGCATGGCATATCTGGCTTTACACGTCGTTTGGTGCTACAGCTTCTTTTAGAGAATGAGAAACTTTTTGTTTTTATAAAAGCTAATTTCCCTCTTCAGCGGAGCAGTCTGGCTGTTGCCAGCAATGCTCCTTATCAGCCTCGTTATGGAGTTGGTAATCTTCTCCCTCTGCTAGGTGACTCTAAAGTTAGTGAAAATGTAGTTAATCTTGGTGGATCTAAGGAGTCAAGGAAAGAATTGTGGGAGATAGGCCTGGGACTTGTAGACCAACTGTCAGTAGCGGCAGGTGTCACTGCAAAAGACAAACGAGTGAAAGATGCTAAGAATGCTGCAGCAGCTGGCAATAGGTCACCTTTTGCCAAAAAGTCCAGATCTGGTGCTCTTTCAGATTCATCTTCACCTACAGCAACCTTTGTGTCAGGACTAACAGTGCCACAGCAAAATCTACAACATCCAGTATGTCCTGGAGTTCCTTTGCCAAGCCAGATGACACTGTCACAGCTTCTCACACTAGTACAAGAACAGGGTGAATCCCTTAGCACACCATGTATTACCCTCACCTTAACGCAGCAAGCCAAATCAACATCTAACAAAGAAACCAAAGGTAAATTGATAAAAGTTAGTAACTTCCTAAAAATATTTGTTTATTCATATGCTAAAGAAAAAAAATGA
>cad_Blatella_germanica
ATGGTTTCATATTATAACCCACTATCAATGTATAGGCATCAGCAACCGACCTCCGCCCCAGGAGGTCCTCCACAATTCCACCACCCTACGAGTGCCGCTGCTACTTGGTATGGACCCCCTGCAGGGTACCAACCATCACATCACCATCAAGTGCCACCACCGGCTTTACAGCAATACCCAAATTGTGTACAAGACGAACAGCAAGGTGCAGGGGCGTGGCACCATCACCATCATCATATGTTTCAATCAGAGTGGGCTAGTTCGGGGGCTGCAGAATTCGGAAGCCCTCCTGGGATGTTGCAAAGTCATCAACCGTCCTCCGTAGGGCTCGAGGACCCGCAATTGCCGTCACCGCCTATCACAGTATCTAGTAGTGAACTCTCCAGCCCCGGGGCTGTAGGGGGGTCAGTAACACCCCCTCAGCATTCTGGACGCCCCATCCCTGTACGAAGTCCTTATGAATGGATGAAGAAACCATCGTACCAGAACCAACCCAATCCAGGGAAGACGCGAACGAAGGACAAATACCGTGTTGTATACAGCGATCATCAACGATTGGAACTGGAGAAAGAATTCCACTATAGCCGGTACATAACAATAAGACGTAAAGCAGAACTCGCAGCAAATTTGGGATTATCAGAAAGACAAGTGAAGATTTGGTTCCAGAACAGACGTGCCAAAGAGCGCAAGCAGGTGAAGAAAAGAGAAGAACTTATGCACAAGGAGAAACTGGAAGCCGTGAGTGCGGCACACCTCCAACACGCTCACCAGCAGATGGCTGTAGCTGCGGCCGCGGCGGCGGGTGCAGTTGGTGCCCCGCCACCCTCACACGGCGTAGTCATGTGA
>casp_Blatella_germanica
ATGTCTGAAAATAGAGACGAAATATTGGCTGACTTTCAGGCATGCACAGGAATTGAAGATGTTGGGGAAGCAATCTTCCATTTGGAAGAAACAAATTGGGACCTTCTGGCAGCGATTAATCGTGTGATGCCTCAAGAAACTCAGACATTGCCTTCTGAAATGGATGTAGATGTTGAAATGATAGGAGAAGTAAAAAGAGAACCATCAAATTCAGGGAAAGCAAGTCCTGATGTTACTGTGGTTTCATGTGTGGGTTCTGACTATCCATTGCCTTTCCAATTACCAGTAAGCATTAGTGCCGACGTCATTCCTTTCCCGTCCACATCGCAGTCAGAAACCAATACTAGACTACTTCAATTTCACGTTCACTTTAAAGAAAAAATGGCACAGCTGCAACTTCCTGATACGAGCACAGTGGGAGATTTGAAAAGTATGTTGATGGCTCAGTTGGGAATTCCGACATGTCAACAGGAACTCGAAGGTTGGAAACAGTATCCAAGTTCAGATTCAACTGTGTTATCTAGTCTGAATTTGCCTAGAGAAAATATGTTGTTTCTGACAATCCCAGATATCATGGAAGATGGAGAATTATCTACAGAAGATTCTAATATTGCAGATAGATTAACTCAATCTTACACTTTAAACATCCATGACGAATCTCAGCAAAAGAACTATAGTTTAAAATTTCTGGGCTCCAAAACCGTTCTTGAAGTAAAGACAGATGTGTATACGCTTACTGACATACCTGTAAGGCATCAAATATGGACTGGCTGGCCAGCACAGTTAAAAAATGACAGGACAACTCTTGCTTGCTCAGGTATTAGACATCCTGTTCACGAGTTTACTGTTAAAAGATCGCCAATTTCAGCTCATTCATCTAAGGAAAACAGAAAGGTGATAGTTGATTTGGCAGATAGTGATAATAGTTCTGTAGAAGAATTTGAGGATGCTTCAGAAACATTCAACGAAGATGATATATTTGTAGATGTAGAAACAAAGAGAATGCAGCCATTAATTCCAGATAACGTAGAAGATGAAACAGCTGGTTGCATTCACTTTGCAGACCAATTTACTAACAGGTATGGGGAATGCCATCCAGAATTTTTTCCTGGGTCCTTGGATGAAGCAGTTAAAGAAGCCTGTTTGAAACCTGCTAAAGATAGACGACTACTTGCAGTGTACCTGCATCATGATGCTAGTGTTTTAACAAATGTATTTTGCACTCAACTCCTGGGTTTTGAATCTGTTCTTCAGTGTTTAAATAATCATTTTGTGGTCTGGGGCTGGGATCTGACCCATGAAGCAAATAAATTGAAATTTTTAGGATCTGTGACTCGAACATTGGGAAGTGTTGCGGCAATGACAATTAGAAATATAGATGTGGAAAGACTCCCAGCTCTCCTAGTTATTATGAGAATGCGGTCAGCTACCGAGATATTCACTGTTGTGCATGGAAATGTTGGAGTGAGTGAGTTACTTACTAGTTTAATACAAGCAGTAGATGTATTCACTGAACAGCAGCGAATTGAAATACGTGAGGAAGATGAAAGGGCAGCTCGTGAACTAGTGAAGAGAGAACAAGATGCAGCGTACCAAGAATCGTTAGAAGCTGACAGGGCCAAAGAAGAAGCTAAAAGACATCAGGAGATGAAGGAAACTAGAGAAAAGGAACTGAAAGAAATTCAGAGGCAAGAAGTTGAATTAATAAAAGAGGCTCATCGGCTTGAAGTAAAATCACAGTTACCAGAAGAACCAGAAGAAGGTGGTGGTGATGGAATCACTAAAATACGATTCAGACTTCCAAAAGGCGAAAGTTTAGATAGAAGATTTGAGACGACAGCTCCTCTTAAAGTACTACTTGATTTCCTTATAGTTCAAGGATATCCTCCTGATGAATTTAAAGTCATTTCTAGCTGGCCCAGAAGAGATCTTACTTCACTTGATTCTAAGTTAACTTTACAAGAACTTAAGTTATATCCGCAAGAAACTGTGATTTTAGAAGAACGATAA
>Cyld_Blattella_germanica
ATGACTGGGTTGGGGTCTGTAGGAAGGACCAGAGTGGGCAGTGATAAACTTATATGCATAGCAAAAGAGAATATAATTGCTGAAAGACCGATACGTGAAGTCATATCGTTTAATTTACGTTACAGTGACTCATTGAAGGTGATAACATTAGGCTCTCTTATTGAAGTTCAATCAAAAACCCCTGATAATAAATTGTCAATACGAATTATCAATTCTTTTGGAGATGCTGAAAGCTGTGAATGGGTATGTTCAGCTCGTAATTTATTGCCCTTAAATCCAATTATTCTGCCATCACTTTTAGCTGTCATTGAACCGTCAGAAAGGATTGGTATAGTTGAAAATGAACATATATTTTGTGAGTTGGCATCATTAGCCACTGGAAAGAAAGTGATGCTCCTTCCGAAATATCAGGATTCAAGATGTTCACAAGAGCTTGCAGTTGTTCGCTACAAAGGTCCAATACCTGAGATGGGACCTGGTACCTATTATGGTCTTGAACTTTTGGTTCATAGTGGTAATGGTGAAAATGATGGGACAATTTTTGGCAAGCGATATTTCCATTGCCCAAATAAGTGTGGCATATTTGTTGCCTTGAACAGATTAAGACTATATCGTAGTCCAAAGACTTTAAACATTGACAAGACCTCAACTAGAGAGTTTCTACGTAATTGTAAAATCCACCCTGAACCATCCATTCCAACAAACACATCAATGCCATCAAATGAAAGAAGAATACATCAGAATGGAGGGAATCATGATCCAGGGAATTTTAAAACCACCCTTGTTCTTCACTTGAAGGAAAAAGACAGCATGCCTAGAAATAATCAAACATCTAAACTTGAAAAAACCGAAAAACTGATTGATCTGGATCTGTCTGGTGAGAATGGTGATTCTAGCAATGTTCCACTGAAAGTTGGAGATAAAGTTGTTTGGCTTTTTAATAATTCTCCTGAACCTGGAATAGTCCGTTGGCTTGGGAACATTGATGGACTGGTTGCTGGAGTTGAATTTGATAAACCTATTGGCGATTGCTCCGGTGCTTACAAGAAAGAACAGTATTTTCAAACTAGGAAGAATCATGGACAATTCATACCTCTTGTTAGCCTTGTGAAAGCAGAAGACTTCTATGTGTCATCGCCTATAGATCATAAAAAGAAATATAAAAACATGAAGTTAATTGAGAATTGCAGCAATTCTAAATCAAATCAACAAAACAACTCATCGAGATCACAGCCTGTAAATTCAAGAAAATTGGATGGACTTCCTAAAACACAACGTTCAGAATCATATGTGTGGAGTAATCATTTGGTGGAACTGTCAGATAGTGCTACAAACAACTCTCAGTCAAAAGAAAACTTGATACAAAAAGAATCTGATGACAACATTTGTAGGTCTGAATACGTTTTCTCAGAGTCTAATCTCGATCATAGTCCAGTGACTTCAAAAGCAGAAAGTATTAGTAAACGTAGCAATAAAGATTCGAAAAATAACAATGTTGGAAAGAAATCTGCTTACAATCTCAGTAGTTATCCTATTGGTGAAGCAAATCCCAGAGATTATTTCTCAAGTGAAAACATTCCTGGCAGCAGGCGTATGTGTGATGATCGGACATCAAAAGCAGTTAAAAGCTCAGAAGGAAAGATACGGCATTCCTACTCACAAGATTTGCAATCTCATCACAGTACTGATGATTTCTTAAGTGAATTATGGCCACCTGTTAGTGAAAATCAACATAAGAATAGGATCAAAGAGGAAAGGAGAACTAAAACAGCATTAGGACCTAATGGGAAACCAGCTAAGCTGAATAATACTCCTGATCCTCATTTAGAAGTGGTTGGTGAAGGAATCCAGAACTTGTTGTCAGTCCCTGGCCAAGATCTACAAGATCCCATATTATCTGCAAGCCCAAGTGGAAGTAGCGGAGGAAGTAGTTATTATGAGTTACCTGATTGTATTAGAGATTCTCCTGAACCAGAACAAATACAAGATTTGGGAGTAGGTTCAGTGGTGGAAGTCACAGTTAATGGAGAGCCTCTTTACGGGGTGATCCGTTGGATTGGCACAGTACCTGAAGATAAAAAATCTCGCAAAGTGGCTGGTGTAGAAATGGAAGAAGAGCACGTTGGATGTACTGATGGCACATTTAATGGACGAAGATATTTCCAATGTAATCCAAAGAAAGCAATGTTTGTCAGCCTTAGCACTTGTCGGAAGGATAGTCGATTCCAGGATGTTCATCCAGCCCTTAATGACACCAAAGTCAAACCTTTTGGACAGCAACAGTGTCCTGTAATTCCTGGAGCAGTAAGGCCTATCAGTAGCAAAGGTGATTTAGAATCTCTATGTGGGAAATATCGTGGAATTCAAGGTCATCACAATTCTTGTTATTTAGATGCAACTTTGTTCAGTATGTTTACATTTACAAGTGTATTTGACAACTTACTTTTTCGACCCCAAAATGAAAATGATATTCAACAATACCAAGAAGTGCAGAAAGTATTAAGAGAAGAGATTGTAAATCCATTGCGTCAGAATTTATATGTGAGAGCTGACAGAGTTATGAAGTTAAGAACATTACTTGAGAATTTAAGTTCTGTTACTGGTTTAACTAGTGAAGAGAAAGATCCTGAAGAATTCCTGACTTCATTAGTAGCTCAAATACTTCGAGCTGAGCCTTTCCTGAAACTCAGTTCTGGACAGGAAGCATATCACTATCAATTGTTTGTAGAAAAAGATGAACATCTAATTCTTCCATCAGTTCAGCAGCTGTTTGAACAAAGTTTTTTAACTAGTGACATCAAATTGAAGGAGGTGCCTTCATGCTTAATAATTCAGATGCCTAGGTTTGGCAAGTCCTTCAAGATGTATCCTCGCATTTTACCTTCTCAGTTGCTTGATGTTACTGATATAATTGAAGATTCTCCTCGCCAGTGCACAGTATGTGGAAAATCTGCAGGATATGAATGTAAAGAATGTTTTGGTGAATTTGGTGTCGGCTTGGAGAGCATAGCATTCTGCGAAATGTGCCTAGATACTGCCCACACTCATCAGCGAAGAAGTAGCCATAAGTGGCGACCTCTTTCTGTACCTGTTGAGTTTTCCATTTTCCAGGACCATTGTCCTGTCCCAAGGTTGTATATGGAATTGTTTGCTGTGGTTTGCATAGAAACCTCTCACTACGTGGCCTTCGTTAAATGTGGGAGTGGTTCTGAGGCACCATGGTGCTTCTTTGATTCCATGGCTGATAGAAAAGGAGAACAGAATGGTTACAATATTCCTGAAATGGTATCTTGCCCAAACCTTCCATATTGGTTGTCAGATGAAGGAGCACGTTCGCTTCAGGAGATGAAAGATGACCGCCAGCTACCTGAGCATGCCAAGCGCTTGTTATGTGATGCGTATATGTGCATGTATCAAAGTCCTGATGTCATGATGTATAGGTAG
>CASP_Blatella_germanica
ATGGATTTAATGGAGAATCAAGAACGGAATGGGAAGGATGTTGCAGTCCTTGGCATTGAGGAATCTTCGCAAGTAGACGCGTGGCCTTTTGGCTCCAGCAGACGAAAATCGACAAACTCCAGTTCACAGCCTGACGCCAACATAGTGAGATCAGAATCAGTTATAGCGCCAAATCCGGGCTGTGACAAAGATGCAGAAGAGTACTACATGGGACACCCACGACGAGGCGTAGCACTAATTTTCAATCATCAGAAGTTTGATCGTATGAATACACGAACAGGCACTGCTAAAGACTGTGTTAATCTTGCCGTCCAATTGAAAGAGTTGGGATTCGAAGTCCGATCTTATGACGATCTCAAATACTCTGAACTATCAGATGTACTTAGAGCAGTTGCAAAAGAAGATCACAGCACCTCGGATTGCTTTATGGTAGTGGCAATGACCCACGGGGAACCAGGATTCCTACATTCTCGGGACACCATTTACCACACTCAGGAACTTTGGTTACGCTTCTTGGGAGACAAGTGTCCTACTTTAGTGGGAAAACCTAAGCTCTTCTTCATTCAGGCATGTCGAGGTACTAAGGTCGATGCGGGAGTGGCCGTGGACCAGGTGGACGGATACTCCATGTCCTACCTCATCCCGAATCACGCTGACATCCTCATCGCGTATTCAACAATGGAAGGACACTACTCGTGGAGGAACCCAAGACAAGGCTCCTGGTTTATCCAAGCATTGTGTGAAGAGCTACGAATCAACGGACAAAAGCGTGACCTACTGACCATGATGACATTCGTGTGCCGTCGAGTTGCCATCGATTATCAATCATTCGTACCAGATGATGATCACATGGATCGTAAAAAACAAATTCCTAGCATTACATCCATGCTCACTCGTCTTGTATACTTCCGACCGAAGAAATAG
>Diap2_Blatella_germanica
ATGAATATAGAAAAGAACCGATTGAGAACATTTGAAACTTGGCCAGCCAATGTAGAAGTAGAGCCTCAACGCATAGCCAAAGCAGGATTCTTTTCAACAGGCCTGGGACTGGAAGTTCAGTGCTTTTGTTGTGGTGGAAAGATATCAGAATGGAATTATGGAGATCAGGTCATGGCCAGGCACAGGGCCTTGGACCCACAGTGCCCTTTCGTGAGGAACCCTACTCAATCAGGAAATGTACCCTTTATTCCTGGTGCAACGCCTACACCAGCTTCTCCACCACCTCCTCCATCAGCAAGACCGTCAATAAGCACAGCAGAAGAAGAAGAAGAAGAGGAAGAACCACAACAAGAACAACAACAACAAGAGGAAGAACCTCAGCAACAAGAAGCTCAGCAGAATCGACAGAGCTCGACTGTGAGAGACTTAGGCGTTTGGGATCAAGGATCTGCCTATCGAAGTGAGGAGGCCAGATTACAATCATTTCGAACATGGCCTATTTCATACATAGTGGCTCCTGAAAGGCTGGCCAAGGCTGGCTTCTACTATCTTCAAGAAGGCGACAAAGTACAATGTGCATTCTGCTCTGGGATAGTGGGGCATTGGGAGGCGTGTGATGATCCAGCTGTAGAGCATCGTCGCCATTTTCCATCCTGTCCTCTAAACTATGGTCTTCCTGTCGGTAATGTGCCTCTCACTTCAAGGGACAGTGTTCCCGCCGAGCCTCAAGATATGTCAGAGCTTGGAATTCATACACATCGTGGTCCCTGTCGTCCCAGATACTCTACTGTAGAATCTCGCATACGTACCTATTCTGATTGGCCACATGCTGTTCCTACTCCACAGCTGTTGGCCCAGGCTGGTTTCTATCATGTTGGCACAGCTGATCAGGTCCGCTGTTTTCACTGCGACGGTGGGTTGAAGGATTGGGATACAGATGATGACCCTTGGATAGAGCATGCACGTTGGTTTTCTCGATGTGGATATGTGAGACTCGTAAAGGGTGACGAATTTGTACAGCAAGCCAGAGTTCAAAGACCACCTGTATTGCCTACAGAGGATGCTGCTCGTATGTCAGAAGTTTCTCAACCCCCACACAAAGTTCGTGATGTCACAGACGAAGAGCTGCAAGGCCTCATGGAAACGTCACCCGCCGTAGCTGCGCTGGAAGTTGGTCTCGATGTTTCTCGAATAAAGATGGCTCTCAGACATAAGGTAGAACAAACTGGGTTGTCTTTCACGACATCAGATGCTCTGATCGAGGCCGTGCTTGGTCTACAGATGAACGAAGAGGACAATGAAAGCAACAGTAGCGGGAGCTTGCGAAATGAACACGTGCTGGCAGATAATGAAAGTGAAGGAGAAGAGGCTGATTCAGCTCCAGTTCCAGCTAGTGCCGCAGATCGACCGGTAAGTCAACCTATACTGAACCCATCTCGTTCAATGCCAACTCTTTCAAACAAATCTGAGCCTCCAACTGTTCAAATGAAGTCGTCATCGGTGGGCGAAACTTCACGAGCGAATGCACAGAGTATGCCTCATCTGCCTTCCCTTGAGGAGGAGGTCCGTCGATTAAAAGAGGCTCGACTTTGTAAAATATGTATGGACGAGGAAGTAGGAGTTGTCTTTCTTCCGTGTGGCCACCTGGTTACGTGTGTTAATTGTGCTCCAAGTCTACATGACTGTCCTGTTTGTCGTCAGCTTATAAAGGCAACTGTCAGAACCTTTCTGTCGTGA
>dnr1_Blatella_germanica
ATGTGGTGTCTAGTAAGTCAACCGAATTCTGTGATATTAGAAGTTGAAGTTGATCCAAAGGCAAGAGGCCAAGAATGTCTAGAAAAGGTATGCCATTGCCTTGGAATAAGCAAAGAATCTGATTATTTCGGCCTTAAATATCATGGAACAAAAGGCGAAGAACTATGGCTTAATTTACGCAACCCCATAGAGAGACAAGTTGGTGGAATACCTCCCCACCGATTTGCTTTGAGAGTTAAATTCTGGGTGCCTCCTCATCTTCTTCTACAGGACTCCACCAGGCACCAATTTTATCTTCATGCAAGACTTGACCTTCTAGAAGGTAGACTGAAAGTAAATGACTGGAATGTGACTGCAAAACTAATAGCACTGATGGTACAAGCTGAAACTGGTGATTTTGATCCAGTTGTTTCTCCACAACCTCATGGCTTGTATTTGGAACAAGGATCTCAGCTTGGTGCAGGAGAAGATTCTAAACCCCCTGATTTTCTTAATAGGGTTGCAGTTGAACATAAAGAACTGAAGGGTATGAAAGCATCAACAGCTGAGTACTGGCTTCTTAAGGAAGCATCAAATTTGGATAGCTTTGGTGAGGAATTCTTCCACAGTAAACCTAGTGCAGAGGGAAATGTGGCAACTTGCCTTGGAGTTGGTCCTCATGGAATCTCTCTGTATCATGGTGAAGGCCTCACAGAAAAACTGAGCATTCCTTACACAGCAATTCAAACTGCAGCATCACAGCGTCGATTGTTTCATTTGGCCTATGCTGATGTTGATGGACATGATTCTTCTCTTCAAATTAAACTGGAATCCTCACAGGCAGCCAGTGGCCTCTATAGAGCAATCACAGAGAAACATGCCTTCTACAGCTGCGAGACTGTTCGGAGTGCTGTTACTGCACAGTTCATAAGAGATCTCAAGGGTACTATTGTGTCTATATTCAATGAGGATACATCTCTGGGGAAGAAGTATGTGTTTGACATTCGACGTACCTGCCAGGAAGTATATGATAATGCAAGACGTGCTCTGTATCAAAATAATGGAAATAGTGGAGATGGATCTCAGATTTCTCCTTCGCCCTCTGGAATTATTACTGGTCATTCTCCTACAAACGGTCACCAACATGATAATGAAGATAACACCAGAACACAATGTTCAATAGAACAATGCAAGTCTACTCGTACACAGTTGGTAAGGCTGCTTGAAGCAATGTACTGTCGAATCTGTATGGATCGGGCCATCGACACTGCTTTCTTTCCTTGTGCACACGTTATGGCTTGTGCTGAATGCGGAGCAAGATGTGATAGGTGTCCCCTTTGTCGGGCACCCATCCAGCATTCACGACGTATCTTTCTTCCCATGGAATTGCAAGATGCTGATCATTTGCTGAAGCAGCCTCAAAATACCAACAAAAATAAAAATCAGTTCCAGGAATGTAATGGTAATTTTCATGAAAGCAACTTGCCAGAAAATAATTCACAACCATTGTTTCAACAACAGAGGAGGCAGTGGAGAAATGGTAATTCTCAATCTCAGGAACAAACTTCCAGTTTCATTCAATCAAGTAATGGATCAGTTATTCCTCAGCAACTGGCACCTTATGCAACAGAGGAAGTTATGATGGATGAAAGCTAA
>Dredd_1_Blattella_germanica
ATGGCAGAAATCATCCCAATTGTATTTGAAGAAATATATGAAGAATTGGAATCTCGAGAAGATACTGGCAGCAGCTTAACCAGTGATGCTCATGGCTTATTTGAGTCTGAAACATTTGCAGATATTGGTACACCATCTCCATATTTGACAAAAGAAAATGTGATAAGTGAATTAGAGGATCTGGATTATTATGAAAAGGTTTCACTGGCTTTTCTTCTTTGTGATGAAGTGAACTACATATTGGAGAGATTGATGACAGCAGAACGTGCACGAACTGCAGGCAGTTTAATTCCAGTACCAATCCTTTCAGAATGGTTGCAATGTCAGAAGCATGGCATATGGGAGAGAAAAATTGTTGAAGCTCTTTGTATTATACAAAACTACCAGGTTCTGGAACGTCTGGGTTATGACATAAACAGTATAAAATCAAGATTTCTTCCACGTTCACCAGAGTCATCGCTCTTTATCTGTTGTATGAGGAAGGCATTGTATCATATGTGTGAGAATCTTTCTGTAGAGCGTCTTAAGGAACTTCTAAGGAGAGCAACAAATGACTATGCATATCTTCATAAAGGAGAGAAATTGGAAAATTTTGATGTAGAATTTATGGAAATCAACCTCCTATATTGGTCATTCCTAGGATATATCAACTTGGGTGATCGAAATGGCCGAGGAGTTGATATTCACAAATTGAAAACAATTTTGAAGGGAATGGATGAAACAACTGTGCTGGACAGTCTTGAGTCATCTGAGAGAGCAACAGTGAATGCTTCTGTTGGTTACAGAGGCATGATGAGTTCAACAGAAAGCATGTCTTCACGAAGTTCAAGCATGGGATCATTCTCAACTAGGTCGGAACCTTCCATTACATCACAACACAGTGTAGCATCAGCTACCTCGCAAGTAAAGAAACCACAAGGGCTTGTTCCATATCCTGTGGATCCTGACCATGTTGGTTACTGTTTAATCATCAACCAGAAGAATTTTTATAAGGATCGTCGTAAAGAGTTCAAGAAAGTACTAGCAGAAGAGAACCTGGAGACAAGGCTGGGAACAGACATGGATAGAGATAGGTTGATTAATACATTTGAAAGCATGGGGTTTACTACATGTACTGCTGAAAACTTGACACATGAGGAGATGCTACAATTTGTGGATGACATTGTCAGGAATGACTTCCGAAAGGAACACTCATGTCTTGTTCTCTGCATCATGTCACATGGTGCTGAAGGAGTTGTTTATGGGTCAAACAGTGTACCTGTGAGTGAGGCAGAGCTTCAAGAAGTAATGCAAAGGGATGTCAAGCTGAGGGGAAAACCTAAGATTCTAATTATACAGGCCTGCCAAGGAAAGGCTCATCAAGAAGCTGAAGATATCGCTGAAGATGGCCCAAGCAGGGGTAAATCTTCAGATTTTCTGAAATATTGGTCCACTGTACCTGGTTTTGCTTCTTTCAGACATGAAATACAAGGCACATGGTTCATCCAATCATTAAGCCGTCGTTTCCTGAGTGTGCGCCCCACAGATGATTTTTTTCATCTCTTCACTTCTGTAAATGATGATGTAACCTCACAACGTGCGTCGATACATGGGAGAAATAAAATAATGGTGCCTGAATTCAAGTGCTCCTTGACTAAACTGTTAGTGTTGCCCCTTCAACCAGAACGACGATTGGCTGTCTCTCTACGTATGGCCAAACAACATCTGTTCATACTCCTTCTTTGGGAATATATAGAAAGTAGGAAAAAGAGAGTGGAAAAGAAGCATAGAAAATTTTGA
>Dredd_2_Blattella_germanica
ATGGCCACAGGAACTTCATTCTTGGAAATCCCAAGGCAGTTTTGGCATGTAATTGAAGATGACTCCTCTTGTAGCGAATATAGGTCTATAGACAGTGACATTTACACTTATCTTGAAGAAGAATATCATGATTACATTCCTAAGGACTGTAGAATTCATATTCTGGATAACTTAAATAGACATGAGAGGGTTTCTCTCATGTTTCTTGTGTGTGATGATGTGAAAGAAGCATTGAATATACTTCTGAACCCACGTCCAGAGGCATTTTCTAAATGGCTGAGTAAACAAATGAATTGCACAGGGGAACAAAAATTGATAGAAGCACTTTGCATGATACAAAACTTCCAGATGCTGGAAAATCTTGTAGATGATGGGGTGTTTAGGAAGATGAAAACTAAACGACAATCTCCAGAATTCTCAATGAATATCAGCAGAGTGAGAAAGAACCTGTATGAAATGTGCGAGAAAATGTCAGGAGAAGAGTTAGAAAAAGTTGTTGAAGGGATGAGCGCCCAATGTGGAGGTCTGAGACGGCGGTTCAATGGTGATATTATGGAACTAAATTTACTTCATTGGGACTTAGAAGGTTATATCAGTATGGGAGACAGTAATGGACATGGCGTGAATCTTGATATGTTGAAATTGGTTCTCGAAAAAATTGGCATGAGAGATGTCTTTGACAGTTTTGATAGTGGATTGCTACATGTGGATGGACCTAGTCCTCCAGTAATTTTACCTCCAAACAACATAAAAAGGTTGCTTTCAAATGGGTGTGCCAACTTAGAGGAAGCAATCTCAAAACGTAAGCGTAAAAAAAGCAACTGTGATTATAATATTGATTCTGAAAATGTTGGGATCTGTTTGATCATCAATCAGAAAAATTTTTACAGGGAAAGAAACCCTCGTTACAATGCTTTGTTAGTGCCTGGGATCCTAGAAACAAGATATGGCACTGATATTGACCGAGACCGCCTGAAGGAAATGTTTGACAGCATGGGTTTTATAACCATTGTGGAAGAAAATTTGTCACACGTCGAGATGTTAAATAAACTAAGAGATTGTGTGAGGACTCAGTTTACTAATAAGCATTCTTGCTTTGTGCTTTGCATCCTCTCACATGGTGTACAAGGCATGGTATGTGGAGTGAACAGTGTAGCTCTTTACGAGGAGGAGCTAGAAAATGTGTTTAAAGATGAACCTGCACTCATTAACATACCCAAGGTTATGATTCTACAAGCATGCCAAGGGGAGAAATTACAGAGAGTGTTGTTTACTGAACAAAGAGAATCTGATGATATAACCACGGATGGTCCAACCAGAAAACAAGGCACTGCTGAATCAGCGGATATGTTAACATTTTGGTCTACTGTGCCAGGGTTTGCTTCAATAAGAAATAAAATCCATGGAACATGGTTTGTGGAATCACTGTGGCAGCATTTCTTGGAGGATCGGAACACTGGAGATATATGCACACTTTTTACAAAAGTGACAAGTGATCTGTCATCACGCTGGGAAAATATAGATGGGAGATGCAGGACGATGGTACCTCGCTACTCCACTACTCTTACAAGGCAATTGGTGCTCCCACTTCATCCAGCTGCCAAGTACAAAGTAGCGCTACTCATGTTTCAACGATTCTTTTTCCAGGAACTTCTGAAAGAATATATCAATAGGCTCTATGAGATGCAAAGACGTTTTATTATGCCAGATTCCCCTTAG
>dsp1_Blatella_germanica
ATGCCACGAGGGAAGGCTGACGCAAAGCCCAGGGGCAGGATGACTGCCTATGCCTTCTTTGTTCAAACCTGCAGGGAGGAGCACAAGAAAAAGCACCCAGATGAGAATGTGATATTTGCAGAATTCTCAAAGAAGTGTGCCGAGAGGTGGAAGACCATGCTGGACAAGGAGAAGAAACGCTTCCATGAGATGGCAGAGAAGGATAAGAAGCGTTATGACACAGAAATGGAAGGCTACACGCCGCCCAAAGGGGAGAAAACACGTGGGAAGAAAAGGAAACACATCAAGGACCCCAACGCCCCCAAACGATCACTGTCTGCGTTCTTCTGGTTCTGCAATGATGAGCGCAGCAAAGTGAAGGCTATGAACCCAGAATTTGGAGTGGGTGACATAGCCAAGGAGCTGGGCAGAAGGTGGTCCGATGTGGATCCAGAGCTCAAATCCAAATATGAGGCTATGGCAGAGAAGGACAAGGCGAGATATGACAGGGAAATGACCGCTTACAAGAAGCGACCTAAGGGTGGCATGGGAATGGGTCAGGCTCCAGCGTCAAAGAAGCAGGACAGTGAAGATGAGGAGGAGGAAGATGAAGAGGAAATTGATGAAGACGATGAATAA
>Duox_Blatella_germanica
ATGAAGCATGAACCTCAGACTCCATCTTCCAGGATTCCATCCTGTTGCAATGGTTGTGACCGCGTCAATCGTGTGTTTTCGCATGTTTCCGGTACAAGAGGTAAACTTACGATGTCTGCGAAGGTGTTTGCCTTCTTAGCTGTTCTCCTAGTAACCTTCGGGGGATTCATACAGCCTGCTTGCTCAGAGAGGCGATACAGTTACACAGAGAAGCAACGATATGATGGGTGGTTCAACAATTTGGCGCATCCGGATTGGGGATCAGTTGATAACCATTTAACCAGAAAAACACCCCCATCTTACGCCGATGGAGTGTATATGCTTGCGGGTCAAAACCGACCCAGTCCCCGCAAACTCAGTCAAATTTTCATGAAAGGTGAAGATGGGATGGGATCATCGAGGAACAGGACTGCACTGCTTGCTTTCTTTGGGCAAGTAGTCAGTTCTGAAGTGTTAATGGCTAGCGAGAGTGGATGTCCTATTGAAGTCCACCGAATTGAAATTGAAAAATGTGATGAGATGTATGATCGTGACTGTAAAGGAAATAAATATATTCCATTTCATCGAGCTGGATATGATCGAAAAACTGGTCAAAGTCCAAACAGTCCTCGTGAACAAACAAATCGAATGACATCATGGATAGATGGGAGTTTTATATACAGTACAAGCGAGGCGTGGATAAATTCCATGCGTTCATTTAAAAATGGATCGTTCCTTACAGAAGATGAAACTAACCTTCCCATCAGGAACACCATGAGAGTTCCTCTATTCAATTCACCAGCACCTCATGTTCTCCGTATGATGAATCCAGAAAGACTTTTCTTATTGGGTGACCCTCGCACAAACCAAAATCCAGCTCTGCTAGCATTTGGCATCTTGTTCTTCAGATGGCATAATGTAATAGCAAAACGAGTACAAGCAGAACATCCTGATTGGCCAGATGAAGAGGTTTTCCAGCGTACTCGTCGTTTTGTAATCGCCACTCTTCAGAACATAATTGCATATGAGTATTTACCAGCTTTCATGGGCGAAGGATTGCCGAAGTATGAGGGCTACAAGCCAGATGTCCATCCTGGTGTGAGTCATGTCTTTCAAAGCGCAGCCTTCCGATTTGGACATACGATGATACCACCTGGTATTTATCGTCGAGATGGTTCCTGTCATTTCAGGGAGACACCAATGGGATTCCGTGCTCTTCGTCTGTGTTCTACTTGGTGGGATTCAAATGATGTATTATCAGACAGTACCGTGGAAGAACTTCTTCTAGGAATGTCCTCACAAATTGCAGAGAAGGAAGACACAGTTTTATGTTCAGACGTTAGAGACAAGCTCTTTGGTCCAATGGAATTTTCAAGACGAGATTTGGGCGCATTAAACATTATGAGAGGTCGAGACAACGGACTTCCAGATTACAATACCGTTAGATCATACTTCCGTTTACCAAAAATCAAAGACTGGAATGAGATTAATCCACCACTTTTCAAGAAACGTCCGGAATTGTTAAAACTGCTAGTTGATGTATATTCAGACAAAGTAGAAAATGTGGACCTTTATGTTGGAGGTATGCTTGAGTCTAGAGATGGACCTGGAGAATTATTCAGGGCCATCATAAGAGAACAATTCACACGTATTCGAGATGCTGATCGGTTCTGGTTTGAGAATACAGAAAGCGGAATTTTTACTGAAGAGGAAATTGAGCAAATCCGAAACATCAGATTGTATGATGTGATAGTGAACAGCTCGGGTATCAAACCAAAAGAAATTCAGAAACATGTTTTCTTTTGGGTGAAAGGTGATCCATGTCCTCAGCCAGTTCAGCTGAACACTAGCCTCCTGGAGCCCTGTAGGTATCTTCAAGGCTATGATTATTTTGAGGGCAGTGAGCTCGCATACATTTATGCTTGTGTTTTTCTGGGCTTTGTACCAATTGTCTGTGCCGGAGCAGGATATGGAGTTGTTAAACTACAAAATCGTCGAAGGCGACGTTTGAAAATGAGGCAAGAAGAATTAAAGACCAGTGGTGGAGGGAAAACTTCAGTTGACAAGATGGCAGTAAGAGAATGGCTTCATGCCAATCACCGACGTTTAGTAAAAGTGAAATTTGGACCTGAAGCTGCAATTCATACAGTTGATCGAAAAGGGGAAAAGTTGCGTACTGTTAATTTTGGAACAACTGAAATGCTAACTGTGGAGGAATCTCAGGATAACAAGGGAAATAAGAAGCGACCACTGATCTTAATCCGAGCTCATAGAGATCATGATCTTGTTCTGGAGTTTGACACCCCAGCTGCACGTCGTAAATTTGTATCAAAACTGGAAGCTTTTCTAAATTCACACAAGAAGAGACTTACTAGCGTTCATTCTTCTCGTGAAATTATGCTCGCAAATGCAGAAACAAGAGAGAGGCGGCAGAAAAGGTTGGAGCATTTTTTTAGAGAAGCATATGCCTTGACATTTGGACTTAAACCTGGAGAAAAGAGGAGACGTTCACATCTCGATAATGAAACGGATGGTGAAGTAGTAACTGTAATGAGAACCTCTTTGTCTAAGAGTGAATTTGCCAGTGCTCTTGGAATGAAGCCAGATGCGGTATTTGTGCGTAAAATGTTTAACATTGTGGACAAGGATGGAGATGGGCGCATATCTTTCCAGGAATTTTTGGATACGGTTGTTTTGTTCTCGAGAGGGAAAACAGAAGATAAACTGAGAATAATATTTGACATGTGTGACAATGACAGAAATGGTGTTATTGACAAAGGAGAACTCTCTGAGATGTTAAGGTCTCTTGTGGAAATTGCAAGAACCACTAGTCTGTCCGATGAGCATGTGACTGAATTGATAGATGGAATGTTCCAAGATGCTGGACTTCAACACAAGGATTTTCTTACATACAGCGACTTCAAACTCATGATGAAGGAATACAAAGGAGATTTTGTGGCAATCGGACTTGACTGTAAAGGTGCCAAACAAAATTTCCTTGATACGTCGACTAATGTTGCCAGAATGACCAGTTTTCATATTGAGCCTCTCCAAGATGGAGCCCGGCACTGGCTCCTCAAAAAGTGGGACTGCATCACAACATTTCTAGAAGAGAATCGCCAAAACATATTCTATTTATTTGTATTCTATGTCATCACCATTGCACTTTTTGTCGAGAGATTTATACATTATTCATTTATGGCTGAGCACACAGATTTGAGGCACATCATGGGCGTGGGCATCGCAATCACGAGAGGCTCAGCTGCGTCCCTGTCTTTCTGTTATTGTCTACTTCTTCTCACTATGTCTCGGAACTTGCTTACAAAACTTAAAGAATTTTCAATTCAGCAATACATACCCTTAGATGCCCACATTCAGTTCCATAAGATAGCTGCTTGCACAGCTCTCTTCTTCTCGCTTCTGCATACTGTTGGTCACATTGTTAACTTCTATCATGTGTCAACACAACCAGTGGAGAATTTGAGATGCCTAACAAGTGAAGTGCATTTCCCATCAGACTATAGACCTAGCATTTCTTTTTGGCTTTTCCAGACAATTACAGGGCTGACTGGTGTTTTGTTATTTATAGTCATGACGATAATATTCGTCTTTGCACACCCCACAATCCGTAAAAAGGCATATACATTTTTCTGGTCGGCACATAGCCTTTATGTTGTGCTCTATATTTTGTGTCTTGTTCATGGACTTGCAAGACTTACAGGGGCACCTAGGTTTTGGCTCTTTTTCATAGGCCCAGGAATAATTTATACATTAGATAAGGTGGTAAGTCTTCGTACCAAGTACATGGCATTGGATGTTGTGGAGACAGAATTACTGCCGTCAGATGTGATCAAGATAAAGTTTTATCGACCACCAAACTTCAAGTACCTGTCAGGGCAGTGGGTTCGACTCTCTTGCACTGCATTTCGTAAAGAAGAGTTCCATTCCTTTACTCTCACGTCTGCTCCACATGAGAACTTTTTGTCGTGTCACATCAAGGCGCAAGGACCTTGGACTTGGAAGCTTCGTAATTATTTTGATCCATGTAATTACAATCCAGAAGAAGATAATCCAAAGATTCGTTTGGAAGGACCTTTCGGTGGTGGCAATCAGGACTGGTACAAATTTGAAGTAGCAGTCATGGTAGGAGGTGGTATTGGAGTCACGCCTTATGCTTCAATCCTGAATGACTTGGTCTTTGGGACATCAACCAATCGATATTCAGGAGTGTCTTGCAAGAAGGTGTACTTCTTATGGATCTGCCCATCACATAGACATTTTGAATGGTTCATCGAAGTCCTCAGAGATGTAGAAAAGAAGGATGTAACAAACGTACTTGAAATTCACATCTTCATTACCCAGTTCTTTCATAAATTTGATCTCCGTACTACAATGTTGTACATCTGCGAGAATCATTTTCAACGACTTTCCAAAATGAGCATGTTCACTGGTTTGAAGGCAGTAAATCATTTTGGTCGACCAGACATGTCGTCCTTTTTGAAATTCGTTCAAAAGAAACATAGTTATGTAAGCAAGATAGGTGTGTTCAGCTGTGGTCCAAGACCACTAACAAAAAGTATCATGTCAGCATGTGAAGAAGTTAATAAAGGAAGAAAACTTCCATATTTTATACATCACTTTGAAAATTTTGGATAG
>eff_Blatella_germanica
ATGGCGTTAAAACGAATTAATAAGGAATTGCAAGATCTGGGTAGAGATCCTCCAGCTCAATGCTCAGCAGGACCTGTTGGAGATGATTTGTTCCATTGGCAGGCTACAATTATGGGGCCACCTGACAGTCCGTACCAAGGAGGGGTGTTCTTTTTAACAATTCATTTTCCCACAGATTATCCCTTCAAACCTCCTAAGGTTGCTTTCACAACCAGAATTTATCATCCAAACATAAATAGTAATGGTAGCATTTGCTTGGATATTTTGAGATCACAATGGTCTCCAGCACTAACAATTTCTAAAGTTCTATTGTCCATCTGCTCTCTGTTGTGCGACCCAAATCCAGATGATCCGTTAGTGCCAGAAATAGCTAGGATATACAAGACGGATAGGGAAAAATACAATGAACTTGCAAGGGAATGGACGCGCAAGTACGCCATGTGA
>FADD_Blatella_germanica
ATGTATCGAAGCTGTGCGGCTTCACCAGCTGAAGCACTGACTTATTCCAAAACAACAGTAGAATGTGGTTCTAAGGCTGCAGAAGCATCACAAAAAATTTGCTTCTCTCAAAAAGACGCAACACGATTTGGAAGCCCAAGATCATCAATCGACCATAGGCTCGGGTCTAATGACGGTAGCACGAATGCGTGCAGGCCAAATTACTCCAGAAACATCCAACAGGAAGGGTTTCATCTTCCTCCACAACAATGCAAGACCTCACTCATACTACCAATTGTACACTTGAGAAGATTAGCGCAAAGACCCTCTCCCCCCGAATATTATTTTCCAGATGTTACACGTGGTGCTAGACATTTGTGTTGA
>imd_Blatella_germanica
ATGTCTGACGACTTGAAAACAGATGCTGTCCCAGATCCCCCCAGAGCGGTGATTGAAGAACCAGAAGAAGCAGCATCACTTCCTCCAGAGCCTTCTATAGATGAAGAAAAACAGGAGAGTGTGAGGAATGCAGATAAGAATTCTGTGTTGGAGGATCAAAAGACTCCTGTAAATGGAGCAAAACAAGAGGGAGTAAAAAATGAAAAAAGTTTCTTGCGGGCACCTCAAAATCCCACATGTAAGACAAAGAAAAAAACAAGTCCAAAACCTGGGATCAAGCTGAATAAATCCAGGAAACCAGTCCAAAGCCCAGAGCCAACTGCAGTGACAAACACATTCCATATCTCCAACTCCAGTAATATTCAGATTGGTCCTAGGATCAATGTTACTCTAGATAAAAATTCCTCAGGTACAAAACAACAAGAGTATGTTCCCAAGGAGACAAGAACAATACGAGCTTTACGTGGTAGCACAGATACTGCCACCTTAGAGCATGTTCGAGTGGTGCATCAACATGTGGGAGAGAGATGGCGGGAAGTTGGTAGGAAACTTGGTTTTACAGATGGTAACTTGTTTCAGCTGAAGGTGGACTTTGAAAGGGAAAACATGAAAGAGGTGATTTACCAGATGTTGCGACAATGGTTGCAGTTGAAGGGCAGCGAAGCAACAGTTGGAGACTTGACTAACGCATTGTGGACTTCCAGTGAATATAGTGCAGTTGAGAAACTCAAAGAGTGGGCTAAAGCTAGAGAAAGCTAG
>nemo_Blatella_germanica
ATGGCTGTTGTTGGCCCAAGTAGACACTCCCGAGTGTCCATGTCTGTCTCGATGTCACTCATGCAGGGCGGGGGAGGAGGGGGAGGACACCAACAAGCCATCCTCGCGGCGGCTCAACCCTATTATCATCCGCAACATCCACATCAGACGCCAGCGACACCGGCCCATTCGCACACCCAAGAAGTACAACCCGACAGGCCAATTGGGTATGGAGCTTTCGGTGTTGTCTGGGCGGTGACAGATCCTAGAGATGGCAGGAGAGTCGCCCTCAAGAAGCTGCCCAACGTCTTCCAGTCGCTGGTGTCTTCCAAACGTGTGTTCCGTGAACTGAAGATGTTGTGTTTCTTCAAACACGAAAATGTTTTATCGGCTTTGGACATCCTTCAACCTCCACACCTAGATTTCTTCCAAGAAATTTACGTCATCACGGAACTGCTGCAAAGTGACCTGCATAAGATCATAGTTTCGCCTCAACATCTCTCTGCTGATCATATCAAAGTCTTCCTCTACCAGATATTACGAGGGTTGAAATATCTTCATTCAGCTCGAATTCTTCATCGAGACATCAAACCTGGGAATTTGCTTGTAAACAGCAATTGTGTTTTAAAGATCTGTGACTTTGGTTTGGCTCGAGTAGAGGAACCAGACCAGACAAAACATATGACGCAAGAAGTAGTGACACAGTATTATCGAGCACCAGAAATTCTAATGGGAGCTCGTCATTACTCTGCTGCAGTTGATGTTTGGAGTGTTGGATGCATTTTTGGAGAATTATTAGGAAGACGTATTCTCTTTCAGGCACAAAGCCCAGTCCAGCAGCTTGAATTGATAACGGAATTACTGGGCACCCCATCATTAGAAGACATGCGATACGCATGTGATGGCGCACGTACACACATGCTTCGTCGTGCACCGAAACCTCCATCTCTCACCGCGCTGTATACTCTTTCATCACAAGCAACGCATGAAGCCGTGCATCTACTTTGTCAAATGCTAGTCTTTGATCCGGATAAAAGAATAACAGTCGTGGATGCATTAGCACACCCATATTTGGACGAAGGTAGACTGAGATATCATTCGTGCATGTGTAAATGTTGTTATACGACTACTGGCGGAATGAGACAATATACAGCTGACTTTGAACCTGTTGCACCCCACAGTTTTGATGATCTATGGGAGAAGAAACTTACATCAGTACAGCAAGTAAAAGAGGAAATGCACAAGTTCATTGCGGAACAACTGAATACCAGTAGAGTCCCGTTGTGCATTAACCCTCAATCAGCAGCGTTCAAGAGCTTTGCCAGGTAA
>Npc2_Blatella_germanica
ATGTTGAGAATTTTGCTTGCTGTCGCCCTCTTTGTCTCTTGCACTTATGCAACCTCCTACCAAACATGCTCAGATGGACCTGAACCTCTGGAAGTTCGTGTAGTAGGCTGTGAGGTAGAACCATGTGTATTTCATCATGGAGACACAGTGAATGCTCAAGTTGATTTCTCAGTGTCTCACAATGTTGCTAAGCTGAGGCCAGATGTACTTGCCTCAGTATTTGGAGTATCAGTACCTTACCCCCTCCCTGAACAAAATGCATGTAATTCACTGGTAAACTCTGCCTGCCCTCTGATAGCAGGCGATATTGCAACATACCAACTTCTAATGCCGATCTCCTCTGTCATTCCAGCTATTGATTTGGTAAATGTACAGCTTTCAGTTGTGGACAACGATACTGATGAGAAACTTGTTTGCTTCAGTGTTGACCTAACAGTTACTGACTGA
>Ntf2_Blatella_germanica
ATGACGCTAAATCCAGCGTATGAAGCCATAGGAAAAGGCTTTGTTCAGCAATACTATGCAATCTTCGATGACCCTGCCCAGCGACCAAATTTAATAAACATGTATAATACTGAAACTTCATTTATGACGTTTGAAGGACTCCAGATTCAAGGAGCTGTAAAAATTATGGAGAAACTAAATAGTCTAAGTTTCCAGAAAATAAATAGAATTATTACTGCTGTTGATTCACAACCGATGTTCGATGGAGGTGTTCTAATAAATGTTCTTGGAAGATTGCAGACTGATGAGGACCCTCCACATGCCTATATCCAGACGTTTGTGCTGAAGCCAATAGGAACAAGTTTTTATGTGCAGCACGATCTGTTTCGCCTCGCATTACACGACAGTGTCTAA
>PGRP-LC_Blattella_germanica
ATGGACTGTGCTGGGACCTTTAATGGGGATAGGGCCCTTGCATTGGCGGCACAAAAACCAAGTGACTTCAAACCCTCTTTCGGCAGCGTGACTGTGAATAATTCGGCAGACGTGCATTTCGGCAATAAGACTTTTTATAATGGGCCAGTGACTATTAAACAGTTTGTGTATACGTCTAAGAATGGCAGTGTGGATGTGAGACATGGAGTGACTGATGACACTGAAAAAAACGATGATGAGAGTGAGACAGGAGTGAAAACGAAGATCGAGGACGATGTATCGCCGGCGAGGGACACTCCAGGGGTGAATGGGAGCCTCGCCCCCATCTGGCAACCTTCCCCAAACGATGCACCACCGAACCCTCCAGAGGCCAAATCAATTCCGCAATGGATTCGCAAAGTGATCAAGACAAGACGAGGCCTCATCGCCGTAGCCAGCGCGAGCTTTCTCATTATTCTCATCACACTAGTCGCCGTTTTAGCTTTCGGTCGTTCGAGTGAACGAACGGAGACCGATTCCCCGCCATCGTCGAGTCCCGATGAGGACACGGACACCAATCGATTCACAGGTACAAAGCTGTTTCCAAGCGGGAAGCTGAGGATACTGAAGAGGGACGAGTGGTTAGCACAACCCCCACAGCATCCAGCAGACCCTCTGAAACACCCGGTGCCTTACGTGATCATCCTGCACACAGCTACAGACAATTGCACAACTCAAGCAAAATGCACATTTTTCGTGAGAAAGACTCAAACCTTCCATATCGAAAGTTTTGGTTGGTGGGACATTGGGTACAGTTTCCTCGTTGGAGGGGATGGTTACGCGTACGAGGGTAGAGGTTGGGATGGGATAGGGGCGTTTGCTTATGGATATAACAACAGGAGCATCGGAATCAGCTTCATTGGAACATTCATCAAAGTATTGCCACCTCCTCAGCAGATTCAAGCAGCGAAGCAGTTGATTGTGGAAGGGGTGAGATTGGGGAAGATTTCCCCTAATTACAAACTGTTGGCTCATCGACAAGTGTCAGCTACTGAAAGTCCTGGACAAATGTTTTTTGAAAACATCAAAACCTGGGATCATTGGTCAGAATCTCCGTGA
>rel_Blatella_germanica
ATGTTGTCGTCCCCAGCAGCACTTCTAAATGGTGGCATAATCATTAACCCACCAAACCCAATTTATGATGCAGAGAGAATAGGGATGATGAACTCTGCTGCTAGCCCCAGTTCATTTTCGCAGAGTTCAGTGGATTCTCAAGATTCTTCAAGTAACCTATCAGCTCCATCGCCAATGTCAGTGACGCTTTCACCTCAGTCCTACCAAAATATTCAGAACATAATGGTCTTAAGCCCGGATCAAGTTTCTGGCTACCCTTACCTCAACATTATAGAACAGCCTGTTGAAAAGTTCCGTTTCCGATATAAATCTGAGATGATGGGAACACACGGAAGTATTCTGGGTCGGAGTTCCGACAAAAATCGGAAGAAAACATATCCAACAGTTGAGTTATGCAATTATGATGGCCCAGCAGTTATAAGATGTTCATTATTTACTGCACACTCAAATTTAAGCAACCGAACACCTCACACACATCGGCTAGTTGTAAGACAGGATTGTGAGGACAAGGATGATCCACATGAAATTCAAGTTGGACCCGATGTTGGATATACTGCAGTTTTTCAGGGTATGGGTATTATACATACTGCAAAGAAGCATATTACAGATGAACTGGTAAAGAAAAAACGATTACGGCACTTAGAGTCATTACGGAATCGTAATTTGAACCTATCTAGTCTTTCAACAAGGGATGAAATCAATATCCGTTCCGAGGCTGAGGCGGAAGCAAAAAAAATGAATCTAAATAGTGTTTCCTTATGTTTTGAAGCGTTTGTGAGACAGAATGGGATCCTACATCAGATTTGTTTGCCTGTGTTCTCACAGACTATCAATAATATGAAAAGTGCTCTTACTGGAGAGCTTAAAATTTGTCGCATTGACAAACATGTCAGCAGTTGCTGTGGCAATGAAGAAGTGTTCATATTGGTGGAGAAGGTCGGAAAAAAAAATATCAAGATAAAGTTTTTTGAGCTTGATGATGAAGATAATGAAGTATGGTGTGATTATGGGAAATTTTCGGAGTTAGATGTGCATCACCAGTATGCTATTGTGTTTCGTACACCTCCATACCGAGACACAGAAATTGACAAGACTGTTGATGTATTCCTGCAGTTGTACCGCCCAACAGATGGTGATTGCAGTGAACCCATAAAATTTTCTTATAAACCATCAGAGAAGGGTGCACGAACAAGAAAACGTCCAAGGACATCAGTCTCTGATGATATCCCTGTGGCTATTGTTCATGGCTATAACAATCCTGTTTTGGGCCAGGCAGCATTGAACCAATCCACTGCAGGTGGAGCTTTTGTTGATGATCTAAATGTTTATGATCCCACGCCTGAGCTCTTTGAGGCTGTTATGAAAGAAGACAATCCAAATGGAATGAATTCATCTGAATTCCAAGATTTTCTTAAGAACTTCTCAATCTCAAGTTTTGCTTCTGGGTATTCTGATACATTTGATTCCACATTTGGGAAAGATGGATGCACAATGGACATCACTACAGATGGAGTTAAAAGACTGAAACCCACGAAGAAAGTTGGACTTCAAAAGAAAGACCCTTTGTCGGAAACATCTGTGACATCAAAATTGAGTCGAGTATCCATTGATGAAGTTATGGAGAAGGAGAGCAGAACTGAATCCCTCAGGAAGGAAACTTTAGTAATGGATAGCATTCAATTAATAAAGTGGGCTATGTCCAAGTTGAATTCGATTATACTTGACAAACCACCACCACCTATAATGTTGAAGAGAATTTCAGACATTTTTGCAAGGAAAAATGAAGATGGGGATGGGCCTCTCCATTGTGCCATTCTGAATGAAATGCATGATCAGTTGAAACAGATGTTGTTGGTTCTTGGTAAAGGACCAAACCGAGTAACAATTAATGAACGCAACAAGAAAAATGAGACTGTTCTACACCTGGCTGTTGTCCAGAATCAGCCAGAAATAGTCAAAATTCTTCTTGCATTTGGCTGTGATCCAAATATTGCAAATAATGAAGGAAATACTGCTTTGCATTTGGCTATAATGAATAATAGTCACGAATGCATCAATGAGCTTTTGAGTACAAGTAACAATTTCCGTCACAGCATACCACTAGATTACAATTTGTCAAATTATGATGGTTGGACGCCCCTTCACACAGCAACAAGAGAGAAGGACCTATTGACTGTTAAGAAGCTTATCGCAGCAGGGGTGGATGTAAACAGACGTGATACAAAATATGGCCGCACTGCTCTTCACATTGCTGTAGAAGAAGCCAGATTAAATATAGCACAGTACCTGCTGGAGAATACAAAGATTGATGTGAATGCTACTAATTTTGATGGCAACACTGCATTACATCTTGCTGTTGTTCAAGGTGGTTCAATATCAAGAATTATGGTTGAATTGCTGTTAAGACATAAGGCTGACCCAAAGAAAGCCAATCATGTCACTGGAAATTCTCCAAGGGGAACGACTCTACCAATTGAAGTTGTAGATATAAAAGATGAAGTTGAAATAAAAGATGAACCTGAAAGTGAGGAAGAGGAATATGAACTGAAAATTGCTGATGAAAGTGAAGAAGAGGATGAAGAGGAAAGTTCAGCTCCTACCAGTGGCCAAGGACAGACACCGCTTGATTTGGCTACAAACAAAAAAGATATTCTACAACTGCTGAAAAATGTGGAGAAGACATTGGAAAATGAAAGCAGCGTTGGATTAGTAGCAGTAAAAGAAGAACCTCCTGAACCAATATTGGAAGGAGTTCTTTCTGAAGTAAACAATGGCCTTTTCGAGATGGAAACGTTTGAGAAATTATGCTCAATCCTGGACAAGTCAAGGGGCTGGGTTAATCTAGCCGAGTTGCTTGACTACAATTTCCTGGTAGCTAGCATCAGGGACACAGCCAGCCCAAGCAAAATGCTGTTCAACTATGCAGATCTCCATGGGAATGTTAGCGTTCAGGATATCCGTGGTTTTCTGGAAGCGTTGGATGAACATCAAGCTGTTAAAGTTCTTGACGAAATGTTGAAGCGACAAACCTGA
>RYBP_Blatella_germanica
ATGGACCAGAAGAAAAGTCCAAACAGAAGGACTAAACGCCCGGCTAAAGTTCTCGAGGACAACGACTGGGATTGCAGCGTATGCACTTATAGGAACACCGAGGAAGCGTTTAAGTGCCTGATGTGTGACGTTCGTAAAGGAACTTCGACCCGCAAGCCAAGGATCAGTCCTCAGATAGCTGCTCAGCAGTATAATCCTGCCCCTACAAAGAACAAAAAGGAAGGAGGGATTAAAGAAGGGGGGACTTTGAAGGAAGGGGGAGGGAAGGAGAGGTCGGAGAAAAAAAACAGCACGCAAGGGACTAAAGCGGGGAAGAAAAGCAGACATCCTCCTCGTTTAAAGAATGTAGACAGGAGCACGGCTCAGACTTGGGAAGTGACGGTAAACAATGTTACGGTAGTTGTGACAGAATACAAACCTAAGTCCAAGAAATCTATGTCTGATCAGTCTGGCAGAATGAGTAGTGCTTCCTCAGAGAACGGGAGTCAGTCCGAGTCAAGTGTCGATGCTAGGAGTGCTGATGTAGGAACAGATTCTAGGAGTTCATAG
>scny_Blatella_germanica
ATGCCTGCATCCGGCGGTGACCCTGTGACTACAGCTTTGCGCTTGTCTTTGACAGCGAGCCAAGGCTCTCAAGATGATAGTATTAATATTGACAAACGTTTGGTAGCTTCATCAGCAAGAGTTCTGTTGACTCACATTGAATATGAACCTGTGGGAAATTGCATGGCCAATGCTCTTAACCACCTCAAACATAAATATATTGTGCTTAAAAGTCAAGATTCAGATAAAAATGGGACAGATACTGCTTCTCCAACAAAATCAAACTCATCAGTTTCAATAAACGGTGATGCTCAAAATAAAAATATGAAGCCGGAACCGGATTCTGTTCTACCAACTCCGAAGGTGACATTGTTTCCTGCAGAACGTGTCCAATTGGGTTGGAGGGGGACCCAGTGTGTTGGTGCTGGCATGATCAATGTTGGCAACACCTGCTACCTCAATTCTACACTTCAGGCTCTGTTCCATGTCCCAGCGTTAGTCAACTGGCTTCTTAGTGACAACAATCATCTAAGCAATTGCACAGTTGCAAATGGAACACTGAGTGGAGAATGTATCATCTGTGCAATGACCAAGACGTTGAAGGCATCCCAGAACAAGTCCAGCACTATTATAAAACCATTCCTCATTTATAATAAGTTGAAGTTTATCTGCAAGCATCTTCAGCATGGTCAGCAGGAAGATGCTCATGAGTTTATGCGATACCTTCTAGAAAGTATGGAGAAAGCGTACCTGACCCGCTATAAAGGAAATAAGCTTGATAGCTATAGCAAAGAAACCACTCCACTAAACCAGATATTTGGTGGATATATGAGGACTGAAGTCACATGCCTGCAATGTGGTGGTGTCTCAACAACATTCCAACACTGTCAGGACTTGCTTCTGGACATCCGACGTGCATCTACATTGGATGATGCATTGGCAGCTTATTTCTGTAAGGAAAGACTCGATGGAGATGATGCATATCGTTGTGAACGATGCCATAGGAAAGTATCTGCTACTAAAAAATTCTCTATGGAGAAACCACCTCAAGTTCTCTGCATTCAGTTCAAAAGGTTCAGCATCTTAGGTGGGAAGATAACAAAACATGTTTCATTTACGCCAAGATTGGATCTTACAAGGTTCCTCTGCCCTCAATCATCCCACCGTGGTCCAGTACCCCTTACATACCGTCTTGTTTCTGTGGTTACACATGTTGGCTCATCTGTTCATTGTGGACATTACACTGCTGTCGCACAAACTTCAACAGGCCACTATTATCAATTTGATGATAGTTTGGTGCGTCCCATTTCTTTATCGGCAGTGCTAGATACTAATGCTTATATAATGATGTACGAGCGTGAACCGTTGCCTAAAAGTCCCTCCGTTTCACAGCAGAATATTCCCACTGCCACCATAACTACATGTGCTCTTAATGGACAGAAGACAGGTTCAATTGTTCGAAACCAACCAGTGCAAGGACCGGCGACAATCCCAGTGAATCACAAGATTGGAACTTCGTTTAACCATAAACCTAATTCCATGAATGTTGTTAATCAGAAGCCACGTTCTGATTCGACGAGTATTCCGACCAGTTATCCTGGACCTACTGCTCTTCCACCTTCAAAAGAGAGGAGAGAAAAATCATCTGCAGATAACAGTGATGCATCAGAGTCTACTAAAAACGATGAAGATGGCTTTGAATGGGTAGAAAAAACTCATGAGACATTAGGGTTGAACTCTTCATATCCAGCAGAAACTAATGGACATAGCAGCTGGGATGGGGCTCGTAAAGCTGACGTTACTAACCATTTGAACCATCTGTCTCATAGGGGATATGGTACAGCAAACGTAACTAGTTGGACTGGTGATAAAAACCACATGGATGAAGAGGTGGATCGAGACCGCAAGGAAGACAGAAAGCGAAGCTACAACAATTCCTATGATGATGAATTTGATAGAGGAAGAGTGAAGAAAATGAAACATCACATGGATCATCATCCCAACAACAACAACTCAAAGTACAATCTTTTCCAGGACTACCACAATTATAAGAATCAGTGGGGAAATAGTAATGGAAATTCATATTATCACAAACCTTATTATCGGAACGGTAATAAAGGCTACTACCATTACAAAAATAATCACCATTCTCACCATAAGCAATTCATAGGTAGAAGTAACGGTTATCATAATGGAAATAAATATCATAGCAATTATGCAAAGAGGGATCGTTGGAGACATTGA
>Skp2_Blattella_germanica
ATGAAACAGGCAGCTAGGAAGAGGCCGTCGGAATCGCATAAATATGTGGAAAAAGGAGGTTCTTCTAAAGCAGATGATTGTCGGCCAGCAAAATTCAAGAAGATGTGTGACAATGATGAAAATGTAGATGTAATAAGTAATAGTAATAATAAAAGATGGTCTGCTGTAGAAACTGATATGAAACCAGAAATTTTAGAAGATATGGGTGTTAAAATGTTAGAAGAAGAAGAGGAAGAACCGTCCTGTAATCAAAATAAAATTACTTCTCTGCAGGAGTCCCATTCACTGCAACCTCTCAAAGAATCAAATAGTGAGACAAGCACAGTGCCAAGTAGAAATGACCAAAGAATTAGTAGTGATCTAAATGAAGAATTCTTTCTGTTTCGACGTAAGCAGCCTTTACACCCTAAAGGAGCAGATGTATTTTCAAAATTATCTGATGAAATGGTCCTTATGATATTTCGTTGGCTACCAAAGAGTATGTTAGTGAGATGTTCCTTGGTCTGCAAGCGCTGGTTAAGAATAGCTTATGATGAAGTGCTTTGGACGAGAATGGATTTAGGATCCAAAGCTTTAACATCTGGAAGTCTTGGATACCTTCTAACTAGAGGAACTGTTATCCTTCGACTCTCACAAGCAGAGATACCGGATCCAGTATTCTTGAAAAATTGCTCATTTTTAACGCAGAATGTTCATTCGAAGCTTCAGTATTTGGATTTAAGTATGGCTGTTATATCAGAAGAAGGGCTTGTCAACATATTGAATGTCTGTAGAAATCTTCGCAAACTTAGTCTAGAACATAGTACTATAAATGAAGATATTTGTAAAGCAATTGGCCTGAATTGGAACTTAGATGTACTCAACATGTCAGCATGTTATGGTGTTACAACACATTGTGTAAGAAGTATTCTCCATGGCTGCAAAAAATTATCAGCATTAAATTTGGCTTGGACTAACCTTTCAAAGAATTGTTTGGACAATGTTTGTAGTGATCTTCCTCGTTCCATGCAAAGGATAAACTTGAGTGGATGCCGCAAGACTCTTACCGATGAGCATGTTCTTCAGTTAGCTGAAAATTGCCCTGATCTCGTCGAATTAGACTTAAGTGATTGCACATCTTTAACAGGAAGAACAATAGAGATTGTGTCAACACTAAATAAAATAGAATATCTTGCACTTAGTCGATGCTACAGTATACCGCCATCTGCCTACTTGCAGTTGCAATCAGTTAGTTCTCTCATGTACTTGGATATTTTCAATTTAATGAGTGAACAGTCAATGGCAAACCTACAGCAGAAACTTCCTGAAGTGGACATTAACAAGTTCCTATTTTCTAGTGTTGCACGTCCTACTGTTGGAATAAGAAGAACCAGTATTTGGGGCCTACGTGTTCGTGATTAG
>SkpA_Blatella_germanica
ATGCCAAACATTAAACTGCAGAGTTCGGACGGCGAAGTCTTCGAAGTGGATGTGGAAATCGCAAAATGCTCAGTCACAATAAAGACCATGCTTGAAGATCTTGGCATGGATGAAGATGAGGAAGAAGTGGTTCCATTGCCCAATGTTAACTCAGCAATCCTCAAGAAAGTGATCCAGTGGGCTACATACCACAAGGATGACCCTCCACCACCCGAGGATGATGAAAACAAGGAAAAGAGGACAGATGACATCAGCAGCTGGGACGCCGATTTCCTGAAAGTGGACCAGGGAACGCTCTTTGAATTGATTTTGGCTGCCAACTACCTTGACATCAAAGGACTTTTGGATGTGACCTGCAAGACAGTAGCAAATATGATCAAGGGTAAGACACCAGAGGAGATTAGGAAGACATTCAACATTAAGAACGACTTCACAGCAAGTGAGGAGGAGCAAGTTCGCAAGGAGAATGAATGGTGTGAGGAAAAGTGA
>Tab2_Blatella_germanica
ATGGCGGACTGTGACTCGCCTCCTGGCTGCAGCAACATTTCCATCATGCAGCTGTTCCACGAGTTGAAGCAGAAATTCCCCGCCGTGCCCGACAGAGTTGTCAGCGAATGCATCAGACAGAACGCTCATGACAAGGACGCCTGTGAGACAATCCTGAGACGTGAGAACCAGGGATACCTCTTACATAGTTACCCCATAGCATTGAAGATGTCAGGGGAGCCATCACAACACCCCACAACCATTTGTGAGCCTAGTGAATTGCCTCATGCAAGTCGGCAGACTAGTAATCAGCCTAGCAACTTTGAGTTCCTTACTAATGTGGTGGATAATAGTGGTAGTGGTGTTTCGAGTGACAGGACAATGAGTGTAGTGACGTATAGTAGCGAGGTGAATGTGAACTACAGTGGAAGAGTGAGGTCTGCTTTGGAAGTCTCTCCCCAGCCTCATTACATGCGCAACCCTCCACCCCAACAGACACGGTCTTATACGTCTGTGAACTTGACTTTGCGGCCTCCCTCCTCTGAACCGCAACCTCCTATAGATATCCGGTCTGCTGGCTCGAGTTTGACCTATTCAACTTGCTCATATGACCCTCAACAGGGCTTCCAATCGCAATTGCAGATTCGGATCGGGCCAGGTGGTATGGGAAGTGTGTCGGCCCTTAGAACGCATGTGCCACCTCATGCAGCTTTGCCACCAAGTCAGCCAATAGCAATTAAGGAGCAAGATGAAATTTCGAGAGAGCTGGAATCTTTCCAACCCTTCACACAAAGTCTACTTGTTCGGCAGCTGGAGAGAAGGAACAAATTGAAGCGGGAACTATGCCGAGAGAAGGAGAACCTCCTTGTCATGCAGCAAGAAGTGCAAGACATGAAAAAGGATCTAGAACAGCGTCAGCGTAGGAAACAAACGCTATCCTTACCTGTTGTTTCCTCCGTATTGCAGAAAGTACAGGATCTGCGTGCAGAGATCCATAGGCTACAGGAAGAGTGTAAAAAGATGACTCAAGAAGTGGATCTTAATATGGATGCAAGGGTGCCTCTAGGAGAGACTGATGAAGAATTTTATAAGAACATTTATACTGGGCAAAGAGGCTTCATAGTGCCCCCAACTACACATCCTCCACCTCCAAGGCCAGATCCAGGACAAGGTCCAGGGCGAGGGGAGCCCAACGAGGGCCCTCACTGGACCTGCTCACAGTGCACATTCCGAAACCATCCCCTGCTGGACAAGTGTGAGACGTGTGAGATGCCACGCATCATGCTAGGTAGTAACAATTGTTACTGCCATCCTGCACCATATAAAACCTGCCCACCCAGTCCTCTCACTCCTGTACCTCTGATGCATGCAGATAAGTCTCCTCCCCCTGCGTAG
>Tak1_Blattella_germanica
ATGGAATATGCAGAAGGTGGCTCACTATATAATGTTCTGCATTGCCGTCCACTTCCTCGATACACCGCTGGTCATGCTATCAACTGGGCTCTACAGTGTGCTCAGGGTGTTGCTTACCTCCACAATATGAAACCCAAAGCTTTAATTCACAGGGATCTGAAACCACCAAATCTTCTGCTCATTATGGGTGGTACCGTGCTCAAAATTTGTGATTTTGGAACAGCATGTGATAAGAAAACGTATATGACAAATAATAAAGGCAGTGCTGCTTGGATGGCACCGGAAGTATTTGAAGGCTCTAACTACACAGAAAAATGTGATGTCTTCAGTTGGGGTATTATTCTTTGGGAAGTGCTGACTCGTCGAAAACCGTTTGATGACATCGGGGGTCCTGCATTTCGCATCATGTGGGCTGTACACAAAGGAGATCGGCCTCCTCTAATTAATGGCTGCCCAAAGCCAATAGAACAACTAATGACAAGATGTTGGGACAAGGACCCAGCAAATCGTCCTTCAATGGATGAAGTTGTACAAATTATGAGTGTTATCTTCCCCTTCTTTGATGGGCACGATGAGCCTGTGCAGTATTCGATAGATGATGGCTCAGTAGGTTCATCACCAGAAAGTGAGGAAGAGGAGGAGGAAGAAGAAGAGTATGGCTCTGATACACTTGACTCTCGCTCAGAACTCAGGAGTACCTTTAGTGAAAATTCACAAACTCATGTTGCTCCATCTACGTTGAATGGTTCACTTGGCGCTGGCGCCACTGTAACCAGAGAAGCTCAGGAGCGATTGTCAACCCCTCTTCATGTACATGTAGATCCAGATGCTTGGAAACTGGGAGGAGATGGTTGGCAGCAGAACGGCTCAGGGTCAGAACAAACGTTATCAGTTCCTACGCAAATGGAACTTCGCAATCGGCCAGGCCTGGACAAGGTGGTTATTACCTCACAATTACCAGAAGAAGAAGAAGAGGAAGAAGAAGAGCCGCTGGCAGGAACTGGCGGCAGCACTCACCACGAAGAACTGGACAATGTTTACCTCATGTTGGACCCTCAGCTCCACCCGGTCAGCCCCAACACTTCTTGCCAGCAGTCGGTTCTGATCTTTGAGGAACACAAGCAGCTAGCACAGGAGTACTTGAAGGTGCAGACAGAAATTGCGTATTTGTCTCGCCACAGGGCCCAGCTAGCAGAGAGACTTAGCGAGGCTGAAGGACTGAGCCAGCTAGACCAGCAGGACTCAGAACGACATCAAGAGGAGCTCAGGAAACTCGAGAATGAAAAGGAGAGTTTGCTGGCATTGCACCGAAATCTTAGGCGGCAGCTGGAGCTCATAAAGCGGCAACGCGGTAACAATGTGGGTGATGATGGATGGGTAGTCGTACCAAATCAGAACCATTCCCATGTGCCCTAA
>Uev1A_Blattella_germanica
ATGGCGACATCCACAGGAGGTGTGGTTGTTCCCCGTAATTTCCGACTTCTGGAAGAGTTGGAACAAGGTCAGAAGGGAGTTGGCGACGGAACCATAAGTTGGGGTCTTGAAAATGATGATGACATGACTTTGACACATTGGACTGGAATGATCATTGGACCTCCCAGGACTCCCTATGAAAACAGAATGTATAGTCTAAAGATTGAATGTGGACAGAGATACCCAGATGAAAGCCCAAGTGCAAAGTTTATTTCTAGGATCAATATGAATTGTGTCAACACTACCACAGGCATGGTGGACAATAGAGCTGTTCCAGTCCTCGCCAGATGGCAGCGTGATTACACAATTAAGACTGTCCTGCAGGAGTTACGAAGGATTATGACATTGAAAGAGAATATGAAGCTGTCCCAGCCACCCGAGGGCAGTTCGTTTTAG
