# Supplementary material for: Identification of the Gene Repertoire of the IMD Pathway and Expression of Antimicrobial Peptide Genes in Several Tissues and Hemolymph of the Cockroach Blattella germanica
Source: Int J Mol Sci. 2022 Jul 30;23(15):8444. doi: 10.3390/ijms23158444 (PMC9369362; doi:10.3390/ijms23158444)
Supplement: Supplementary file 1 [file ijms-23-08444-s001.zip › protein_IMD_path.fasta]

>akirin_Blatella_germanica
MACATLKRTLDFDPVHNHGRPSKRRRCVPMCVSPNTSQPINPSPFGEVCPKLTPEKMAAS
IREEIRRLQRRKQLNFYPNHDMHSSQDSSSDGAMESPGSPTTSSFATTYSPSTKEKPLFT
FRQVGLICERMMNERETQIREEYDRVLNTKLSEQYDAFVKFTYDQIQKRFEAAAAPSYLS
>ben_Blatella_germanica
MTALPRRIIKETQRLMQEPVPGISAVPDDSNARYFHVIVTGPEDSPFEGGLFKLELFLPE
DYPMSAPKVRFITKIYHPNIDRLGRICLDILKDKWSPALQIRTVLLSIQALLSAPNPDDP
LANDVAELWKVNEAEAIRNAKEWTRRYAMDN
>Bruce_Blattella_germanica_PSN56888.1
MGGENRKSKMADEEPWKLCEDGYLKVDTDSRSIIYHPNLNIILVSTESSEVHVIDVNSGV
ILQKSSLSAKQEGKLHGLYLSGHDKILFTDGKGIGVRRDYNGVLLLDTILQTPINKPDDV
VKLELLLSEAILLQHSLRCIELPGVDHTAEVLQELGKKIKEGQSKPKKGTKAQKWNSICL
ELPHCALKLVCAGMVQELKRQNRHIPALSIASAINERLNCLLPTFSTEGVPADRALMFSE
AARRDTFIKWPHMNYNLRCIELPGVDHTAEVLQELGKKIKEGQSKPKKGTKAQKWNSICL
ELPHCALKLVCAGMVQELKRQNRHIPALSIASAINERLNCLLPTFSTEGVPADRALMFSE
AARRDTFIKWPHMNYKWLKQGFTTNQIQQAMIEQCVSLVMSVLSAGNLLMNHEHERHSPS
CPFVKGEYTQNVPLSVTFATSPATVFGEQGEEVSCIGTSSVPELVATATQHGLVAIWNIS
RQLKKEVCFYITPSDPTITKSHNQDSLVYSDIKPREAWPEKSGDDAFGTEVPSADLVEIP
LSDITVENLLGPPSLGCQDVELTAVSIVGGPHQQKIQRQLRKKVSKPVQNNSNTSIRPCL
VGGISVSPSTIATRRTNLDFVWGGGSDIISSPMVRAMNDVNEASNRESAALDIMKVREVD
CSGNSDQRSTNQGVSVDQKKSMFLVVYDFHYHNHMKEECGDNKDDSGVGGKSNPGQAGNS
AKKVVSGTGTSASSSSGTRQENNNMYQEIFLSKFLYDVPVIEDVDSDIVLPPPPECLVDG
LEFPTASSSGGIYQGQTTMPASANGGGTYDASSINVTFSTINGGLSVPTFPSTSEGSPPV
VIKVSRVSKKDSCGSNKTSVDSVGSCQLTKRRDPVVMQCIALPEVYKERRDLTILGIHPT
KDGGHLLVVLGSVDCDTKSSAALVQNHSNFEGNLIFECSDNESDMDVDMDCSLGLVSKSV
ENKPVELMNPRENFSFFQEEDPFQEGLQMMDSSEFKSTDVPMCKGSVLLVYALNFEGEVV
KLDETPVIVRDFGMCEECPLEVTLLPLLERDDSNGDSNTNVLSPIKGCPQGLAVLVCRDG
IIRIIDVSTLKTVSQAVPDKKGMRFVSATYCNSLERLCACTDKGSLHFFVLHDDNCMEER
DEDYLSHGSDLCASLSSHHLGFQQLNSNIPSPLSTVADNADFTTDLFANTSVHSSTLSPS
STTNLGLSDLTLLHELTKYENLSPCYAATVPPCWSEMMQAQKQRRHPQHLQQGDELQHTR
SWRLQNDATTWDEHVFEITLPRSCYIGHVDVKFSLHAPCPSPPHIQVTLLKQNASGIGRK
EKMFTPPVDEPIDFNINMQFDGSTKGPVENPVTSEEYLRDHNTEILCGPVNLASCLDLSD
QSGTVTLTSPKLFRIRGRTLLVHIKALGDDKETIKETTSKSRIVDEKGSASKKSKLDSGK
GKLVDPMLDYYLTVPGNTVDRLASAAASKKMEYYLGCDWLHEISITIRITKQTTIPNERN
QRCAMLESNSFIEKLVKVVCLEGPEKTVIAQSMALDILIWVASIRMSRHRAAKGDAKIQQ
LELSRIIENNLIQLFKHCMILSGRSIAHKCVKLIIICSEGMKNALDSVTVQFDGCVLKAL
LEWLPMISCCVSAGSLRWYFLLLSRVMSLDVSATTGQKCVSLLQQIAQEMSARSSPYHLL
LRTRFGLYNTPFEPELFEIEPPVPAKFSSVPITYATVVSGETGGGTLVTGSGGAGPSVGG
TNTGDKVAPSRFKGLTSNHYMKGLLEAEPLHFTCHAASDGTKMEKIEPGSTSAPNGSVPV
GNFFDPNSFITSNSGSKKADTEFEEYVLQTRLIDRMESFGYVTFMEIKIGTTFRHQHHFL
DTFGSASIYRENSCDATTKLTGQILFDSVKTTVCQFFIKLIDDYISFYEDMKKEDFQIVC
SSDVKLKYQSLYSLEKDLAKSKPKNKAPLLVNLCNQGSSSGIGIGGGGGGVGGGSAVDAD
TSSSSSSQQSTISGPLPIRYSSSGIGLAKENTSCETDIKKQEMKKGDELGTLLLPWQQLL
MMPPQHMLVIERMHSGARRFVVLDFGSPILLTDLMIPACADLVSLSIDIWCQGEETDGQR
LVVASDIGTKSLVMSDLQPPPICRFLKITTIGRYGMSTTRCKIPVGSFYGHIVILPGECY
PDMNEVQGLSETNIQITTIGRYGMSTTRCKIPVGSFYGHIVILPGECYPDMNEVQGLSET
NIQAQLTVLSALFEDIHCRYSLACAKLQEFLTPLLTSEIPNVVHMHHYLQRGKDVEKYFP
SPEGQKILSAYQLPVALYQIFDQKACEQLFYCLCVKEDTRMQLSACTLLVRMCGLQPWWG
DFLANTITRLYSSQNTSIFPQDRVFILLTYLGRKSLLGGATRCSVLDSILGTLTRLLSPL
TAHQTGFLRAEMDLSLIGWILLFLSVCLDTNCNSTSSEEMTDKSKDKEQGLTSRWDFIQG
EVAMQRRMATTSRCNASRSYRRKLQKPLSSQAANLSSKLEAALKQQEQFFKKTLKQHSAK
HFKDILQIRRNDVPSLLNKHGLPVPSTSTPVRERNEGDAERDISLSLPQSHCLPVAKGLI
ALILQMDFTCNIDMFLLACKVVARIVVSTRPAITLGELMTQDQLLHLVRLAVWNDQHKAS
WGGPWASHAICCLLQDILEGVRMYPNLGSIEGSPAEDIIDAAIATPTAVTEPEEQVPESS
TANGGQEGDEDFAIEDSNDASSTPGPSSSKNNGFQLPSLLESDDSELEDFLDDILERGRN
LLKKGATNRVPVSATSSISTALDARLEYGVEGSAEVILRKLTTLGAYNLPLSVNAPIQLP
PENARQSAATTWDESMLSSWQPMECNQPDSLTMLTSCFDKVFTELHQQNSWTNLELVLQL
WLTLNLESACDPSVLGTFDPGVTPCIYLSPNAVSGLMAALAWHPGISLRAWCLAFQSLTM
LANTPFAEAGSPEAVAAWAPETVEEIENSLRGMAKIIVGDSQFVPMLLRFLSGSGLNTGT
YSAKGCAGPSVCQALHDLLVRLQMRCDVVTTTSKYGNSLKELLLKLVYQLVQPSGALANR
QGPLDAQCKLVELLLNLNFANIDLSTAMSILESVGVLVYTYILSLEKVKCRSLSESNVTA
SSCFGGLFASVLGGETKQGKPASWDALLCSLLKLVNKLVQTPLVSQIHPLILGKHTMKYT
GHPTTSCAQSDNSDMCQTDEHKAAEQQNSSDNMSRQFQNTRQEVKVPCVADTVLQHHPTM
LRLLSALAGCSGSTLAMLLGSAAPPEQLALGEFGEPVSVGDAVFQLLAMLARKATSPQLI
LRPLFDFLSSVGVMQLSEPLLWFILRVLDKESALEEFNRMGGVKVICENLVKSNQALINA
HPSLVSIVMQHFSHAPPSNTLNNKKMPSPIEMYEGLLNFAPLGTISSSNPTAQPADVLIQ
SAPPHRRARTPAWSYHFYPDETWVDLTLTLPCAVLLKEVQLQPHLTSLATCPSAVAVEVS
RDSSSGLVPICPPLSTSGLTFVRLSLPQPEIVTSVLVRLYKPRDSANIGLSQIRLLGSTT
FGETIFRTVNMDVPDEEQLTKSSLGWLRLLHHCLSLPSQDSELASAVVTSTASVPGLLEA
CCGLLLIPAPSPSLFTPNLERVLLKLGLHSRELGLKQINTLLRNGAAAFLQGLFVLYKWT
LILPAHSALKKAIDTLLCSMCYIKPALFPTLLQRMGVLVPNLATHHNASISDDRKDHELD
ELYASISDDSKEMVIGNEQSTDGGEWYNHLMIQDLHRMRLSECQLMTVAMACQSPPAIHQ
LLDSGLPTLLTHGILEFCNREQSLEQNNHRYVDRSQNSSGKRQAHQSRMTDADKANGLPM
LRVDTMAMVLNFFAEVCAEGHMRDWLGSPEGSVFWLPLLSLLCNKSNSNDNGGDEVHSRC
ELPSESFSALESATVKFLSRCCWCHPTNQQLLSKVLCDVISQQKTVHQNVTFLHGISGFT
RRLVLQLLLENEKLFVFIKANFPLQRSSLAVASNAPYQPRYGVGNLLPLLGDSKVSENVV
NLGGSKESRKELWEIGLGLVDQLSVAAGVTAKDKRVKDAKNAAAAGNRSPFAKKSRSGAL
SDSSSPTATFVSGLTVPQQNLQHPVCPGVPLPSQMTLSQLLTLVQEQGESLSTPCITLTL
TQQAKSTSNKETKGKLIKVSNFLKIFVYSYAKEKK
>cad_Blatella_germanica
MVSYYNPLSMYRHQQPTSAPGGPPQFHHPTSAAATWYGPPAGYQPSHHHQVPPPALQQYP
NCVQDEQQGAGAWHHHHHHMFQSEWASSGAAEFGSPPGMLQSHQPSSVGLEDPQLPSPPI
TVSSSELSSPGAVGGSVTPPQHSGRPIPVRSPYEWMKKPSYQNQPNPGKTRTKDKYRVVY
SDHQRLELEKEFHYSRYITIRRKAELAANLGLSERQVKIWFQNRRAKERKQVKKREELMH
KEKLEAVSAAHLQHAHQQMAVAAAAAAGAVGAPPPSHGVVM
>casp_Blatella_germanica
MSENRDEILADFQACTGIEDVGEAIFHLEETNWDLLAAINRVMPQETQTLPSEMDVDVEM
IGEVKREPSNSGKASPDVTVVSCVGSDYPLPFQLPVSISADVIPFPSTSQSETNTRLLQF
HVHFKEKMAQLQLPDTSTVGDLKSMLMAQLGIPTCQQELEGWKQYPSSDSTVLSSLNLPR
ENMLFLTIPDIMEDGELSTEDSNIADRLTQSYTLNIHDESQQKNYSLKFLGSKTVLEVKT
DVYTLTDIPVRHQIWTGWPAQLKNDRTTLACSGIRHPVHEFTVKRSPISAHSSKENRKVI
VDLADSDNSSVEEFEDASETFNEDDIFVDVETKRMQPLIPDNVEDETAGCIHFADQFTNR
YGECHPEFFPGSLDEAVKEACLKPAKDRRLLAVYLHHDASVLTNVFCTQLLGFESVLQCL
NNHFVVWGWDLTHEANKLKFLGSVTRTLGSVAAMTIRNIDVERLPALLVIMRMRSATEIF
TVVHGNVGVSELLTSLIQAVDVFTEQQRIEIREEDERAARELVKREQDAAYQESLEADRA
KEEAKRHQEMKETREKELKEIQRQEVELIKEAHRLEVKSQLPEEPEEGGGDGITKIRFRL
PKGESLDRRFETTAPLKVLLDFLIVQGYPPDEFKVISSWPRRDLTSLDSKLTLQELKLYP
QETVILEER
>Cyld_Blattella_germanica
MTGLGSVGRTRVGSDKLICIAKENIIAERPIREVISFNLRYSDSLKVITLGSLIEVQSKT
PDNKLSIRIINSFGDAESCEWVCSARNLLPLNPIILPSLLAVIEPSERIGIVENEHIFCE
LASLATGKKVMLLPKYQDSRCSQELAVVRYKGPIPEMGPGTYYGLELLVHSGNGENDGTI
FGKRYFHCPNKCGIFVALNRLRLYRSPKTLNIDKTSTREFLRNCKIHPEPSIPTNTSMPS
NERRIHQNGGNHDPGNFKTTLVLHLKEKDSMPRNNQTSKLEKTEKLIDLDLSGENGDSSN
VPLKVGDKVVWLFNNSPEPGIVRWLGNIDGLVAGVEFDKPIGDCSGAYKKEQYFQTRKNH
GQFIPLVSLVKAEDFYVSSPIDHKKKYKNMKLIENCSNSKSNQQNNSSRSQPVNSRKLDG
LPKTQRSESYVWSNHLVELSDSATNNSQSKENLIQKESDDNICRSEYVFSESNLDHSPVT
SKAESISKRSNKDSKNNNVGKKSAYNLSSYPIGEANPRDYFSSENIPGSRRMCDDRTSKA
VKSSEGKIRHSYSQDLQSHHSTDDFLSELWPPVSENQHKNRIKEERRTKTALGPNGKPAK
LNNTPDPHLEVVGEGIQNLLSVPGQDLQDPILSASPSGSSGGSSYYELPDCIRDSPEPEQ
IQDLGVGSVVEVTVNGEPLYGVIRWIGTVPEDKKSRKVAGVEMEEEHVGCTDGTFNGRRY
FQCNPKKAMFVSLSTCRKDSRFQDVHPALNDTKVKPFGQQQCPVIPGAVRPISSKGDLES
LCGKYRGIQGHHNSCYLDATLFSMFTFTSVFDNLLFRPQNENDIQQYQEVQKVLREEIVN
PLRQNLYVRADRVMKLRTLLENLSSVTGLTSEEKDPEEFLTSLVAQILRAEPFLKLSSGQ
EAYHYQLFVEKDEHLILPSVQQLFEQSFLTSDIKLKEVPSCLIIQMPRFGKSFKMYPRIL
PSQLLDVTDIIEDSPRQCTVCGKSAGYECKECFGEFGVGLESIAFCEMCLDTAHTHQRRS
SHKWRPLSVPVEFSIFQDHCPVPRLYMELFAVVCIETSHYVAFVKCGSGSEAPWCFFDSM
ADRKGEQNGYNIPEMVSCPNLPYWLSDEGARSLQEMKDDRQLPEHAKRLLCDAYMCMYQS
PDVMMYR
>CASP_Blatella_germanica
MDLMENQERNGKDVAVLGIEESSQVDAWPFGSSRRKSTNSSSQPDANIVRSESVIAPNPG
CDKDAEEYYMGHPRRGVALIFNHQKFDRMNTRTGTAKDCVNLAVQLKELGFEVRSYDDLK
YSELSDVLRAVAKEDHSTSDCFMVVAMTHGEPGFLHSRDTIYHTQELWLRFLGDKCPTLV
GKPKLFFIQACRGTKVDAGVAVDQVDGYSMSYLIPNHADILIAYSTMEGHYSWRNPRQGS
WFIQALCEELRINGQKRDLLTMMTFVCRRVAIDYQSFVPDDDHMDRKKQIPSITSMLTRL
VYFRPKK
>Diap2_Blatella_germanica
MNIEKNRLRTFETWPANVEVEPQRIAKAGFFSTGLGLEVQCFCCGGKISEWNYGDQVMAR
HRALDPQCPFVRNPTQSGNVPFIPGATPTPASPPPPPSARPSISTAEEEEEEEEPQQEQQ
QQEEEPQQQEAQQNRQSSTVRDLGVWDQGSAYRSEEARLQSFRTWPISYIVAPERLAKAG
FYYLQEGDKVQCAFCSGIVGHWEACDDPAVEHRRHFPSCPLNYGLPVGNVPLTSRDSVPA
EPQDMSELGIHTHRGPCRPRYSTVESRIRTYSDWPHAVPTPQLLAQAGFYHVGTADQVRC
FHCDGGLKDWDTDDDPWIEHARWFSRCGYVRLVKGDEFVQQARVQRPPVLPTEDAARMSE
VSQPPHKVRDVTDEELQGLMETSPAVAALEVGLDVSRIKMALRHKVEQTGLSFTTSDALI
EAVLGLQMNEEDNESNSSGSLRNEHVLADNESEGEEADSAPVPASAADRPVSQPILNPSR
SMPTLSNKSEPPTVQMKSSSVGETSRANAQSMPHLPSLEEEVRRLKEARLCKICMDEEVG
VVFLPCGHLVTCVNCAPSLHDCPVCRQLIKATVRTFLS
>dnr1_Blatella_germanica
MWCLVSQPNSVILEVEVDPKARGQECLEKVCHCLGISKESDYFGLKYHGTKGEELWLNLR
NPIERQVGGIPPHRFALRVKFWVPPHLLLQDSTRHQFYLHARLDLLEGRLKVNDWNVTAK
LIALMVQAETGDFDPVVSPQPHGLYLEQGSQLGAGEDSKPPDFLNRVAVEHKELKGMKAS
TAEYWLLKEASNLDSFGEEFFHSKPSAEGNVATCLGVGPHGISLYHGEGLTEKLSIPYTA
IQTAASQRRLFHLAYADVDGHDSSLQIKLESSQAASGLYRAITEKHAFYSCETVRSAVTA
QFIRDLKGTIVSIFNEDTSLGKKYVFDIRRTCQEVYDNARRALYQNNGNSGDGSQISPSP
SGIITGHSPTNGHQHDNEDNTRTQCSIEQCKSTRTQLVRLLEAMYCRICMDRAIDTAFFP
CAHVMACAECGARCDRCPLCRAPIQHSRRIFLPMELQDADHLLKQPQNTNKNKNQFQECN
GNFHESNLPENNSQPLFQQQRRQWRNGNSQSQEQTSSFIQSSNGSVIPQQLAPYATEEVM
MDES
>Dredd_1_Blattella_germanica
MAEIIPIVFEEIYEELESREDTGSSLTSDAHGLFESETFADIGTPSPYLTKENVISELED
LDYYEKVSLAFLLCDEVNYILERLMTAERARTAGSLIPVPILSEWLQCQKHGIWERKIVE
ALCIIQNYQVLERLGYDINSIKSRFLPRSPESSLFICCMRKALYHMCENLSVERLKELLR
RATNDYAYLHKGEKLENFDVEFMEINLLYWSFLGYINLGDRNGRGVDIHKLKTILKGMDE
TTVLDSLESSERATVNASVGYRGMMSSTESMSSRSSSMGSFSTRSEPSITSQHSVASATS
QVKKPQGLVPYPVDPDHVGYCLIINQKNFYKDRRKEFKKVLAEENLETRLGTDMDRDRLI
NTFESMGFTTCTAENLTHEEMLQFVDDIVRNDFRKEHSCLVLCIMSHGAEGVVYGSNSVP
VSEAELQEVMQRDVKLRGKPKILIIQACQGKAHQEAEDIAEDGPSRGKSSDFLKYWSTVP
GFASFRHEIQGTWFIQSLSRRFLSVRPTDDFFHLFTSVNDDVTSQRASIHGRNKIMVPEF
KCSLTKLLVLPLQPERRLAVSLRMAKQHLFILLLWEYIESRKKRVEKKHRKF
>Dredd_2_Blattella_germanica
MATGTSFLEIPRQFWHVIEDDSSCSEYRSIDSDIYTYLEEEYHDYIPKDCRIHILDNLNR
HERVSLMFLVCDDVKEALNILLNPRPEAFSKWLSKQMNCTGEQKLIEALCMIQNFQMLEN
LVDDGVFRKMKTKRQSPEFSMNISRVRKNLYEMCEKMSGEELEKVVEGMSAQCGGLRRRF
NGDIMELNLLHWDLEGYISMGDSNGHGVNLDMLKLVLEKIGMRDVFDSFDSGLLHVDGPS
PPVILPPNNIKRLLSNGCANLEEAISKRKRKKSNCDYNIDSENVGICLIINQKNFYRERN
PRYNALLVPGILETRYGTDIDRDRLKEMFDSMGFITIVEENLSHVEMLNKLRDCVRTQFT
NKHSCFVLCILSHGVQGMVCGVNSVALYEEELENVFKDEPALINIPKVMILQACQGEKLQ
RVLFTEQRESDDITTDGPTRKQGTAESADMLTFWSTVPGFASIRNKIHGTWFVESLWQHF
LEDRNTGDICTLFTKVTSDLSSRWENIDGRCRTMVPRYSTTLTRQLVLPLHPAAKYKVAL
LMFQRFFFQELLKEYINRLYEMQRRFIMPDSP
>dsp1_Blatella_germanica
MPRGKADAKPRGRMTAYAFFVQTCREEHKKKHPDENVIFAEFSKKCAERWKTMLDKEKKR
FHEMAEKDKKRYDTEMEGYTPPKGEKTRGKKRKHIKDPNAPKRSLSAFFWFCNDERSKVK
AMNPEFGVGDIAKELGRRWSDVDPELKSKYEAMAEKDKARYDREMTAYKKRPKGGMGMGQ
APASKKQDSEDEEEEDEEEIDEDDE
>Duox_Blatella_germanica
MKHEPQTPSSRIPSCCNGCDRVNRVFSHVSGTRGKLTMSAKVFAFLAVLLVTFGGFIQPA
CSERRYSYTEKQRYDGWFNNLAHPDWGSVDNHLTRKTPPSYADGVYMLAGQNRPSPRKLS
QIFMKGEDGMGSSRNRTALLAFFGQVVSSEVLMASESGCPIEVHRIEIEKCDEMYDRDCK
GNKYIPFHRAGYDRKTGQSPNSPREQTNRMTSWIDGSFIYSTSEAWINSMRSFKNGSFLT
EDETNLPIRNTMRVPLFNSPAPHVLRMMNPERLFLLGDPRTNQNPALLAFGILFFRWHNV
IAKRVQAEHPDWPDEEVFQRTRRFVIATLQNIIAYEYLPAFMGEGLPKYEGYKPDVHPGV
SHVFQSAAFRFGHTMIPPGIYRRDGSCHFRETPMGFRALRLCSTWWDSNDVLSDSTVEEL
LLGMSSQIAEKEDTVLCSDVRDKLFGPMEFSRRDLGALNIMRGRDNGLPDYNTVRSYFRL
PKIKDWNEINPPLFKKRPELLKLLVDVYSDKVENVDLYVGGMLESRDGPGELFRAIIREQ
FTRIRDADRFWFENTESGIFTEEEIEQIRNIRLYDVIVNSSGIKPKEIQKHVFFWVKGDP
CPQPVQLNTSLLEPCRYLQGYDYFEGSELAYIYACVFLGFVPIVCAGAGYGVVKLQNRRR
RRLKMRQEELKTSGGGKTSVDKMAVREWLHANHRRLVKVKFGPEAAIHTVDRKGEKLRTV
NFGTTEMLTVEESQDNKGNKKRPLILIRAHRDHDLVLEFDTPAARRKFVSKLEAFLNSHK
KRLTSVHSSREIMLANAETRERRQKRLEHFFREAYALTFGLKPGEKRRRSHLDNETDGEV
VTVMRTSLSKSEFASALGMKPDAVFVRKMFNIVDKDGDGRISFQEFLDTVVLFSRGKTED
KLRIIFDMCDNDRNGVIDKGELSEMLRSLVEIARTTSLSDEHVTELIDGMFQDAGLQHKD
FLTYSDFKLMMKEYKGDFVAIGLDCKGAKQNFLDTSTNVARMTSFHIEPLQDGARHWLLK
KWDCITTFLEENRQNIFYLFVFYVITIALFVERFIHYSFMAEHTDLRHIMGVGIAITRGS
AASLSFCYCLLLLTMSRNLLTKLKEFSIQQYIPLDAHIQFHKIAACTALFFSLLHTVGHI
VNFYHVSTQPVENLRCLTSEVHFPSDYRPSISFWLFQTITGLTGVLLFIVMTIIFVFAHP
TIRKKAYTFFWSAHSLYVVLYILCLVHGLARLTGAPRFWLFFIGPGIIYTLDKVVSLRTK
YMALDVVETELLPSDVIKIKFYRPPNFKYLSGQWVRLSCTAFRKEEFHSFTLTSAPHENF
LSCHIKAQGPWTWKLRNYFDPCNYNPEEDNPKIRLEGPFGGGNQDWYKFEVAVMVGGGIG
VTPYASILNDLVFGTSTNRYSGVSCKKVYFLWICPSHRHFEWFIEVLRDVEKKDVTNVLE
IHIFITQFFHKFDLRTTMLYICENHFQRLSKMSMFTGLKAVNHFGRPDMSSFLKFVQKKH
SYVSKIGVFSCGPRPLTKSIMSACEEVNKGRKLPYFIHHFENFG
>eff_Blatella_germanica
MALKRINKELQDLGRDPPAQCSAGPVGDDLFHWQATIMGPPDSPYQGGVFFLTIHFPTDY
PFKPPKVAFTTRIYHPNINSNGSICLDILRSQWSPALTISKVLLSICSLLCDPNPDDPLV
PEIARIYKTDREKYNELAREWTRKYAM
>FADD_Blatella_germanica
MYRSCAASPAEALTYSKTTVECGSKAAEASQKICFSQKDATRFGSPRSSIDHRLGSNDGS
TNACRPNYSRNIQQEGFHLPPQQCKTSLILPIVHLRRLAQRPSPPEYYFPDVTRGARHLC
>imd_Blatella_germanica
MSDDLKTDAVPDPPRAVIEEPEEAASLPPEPSIDEEKQESVRNADKNSVLEDQKTPVNGA
KQEGVKNEKSFLRAPQNPTCKTKKKTSPKPGIKLNKSRKPVQSPEPTAVTNTFHISNSSN
IQIGPRINVTLDKNSSGTKQQEYVPKETRTIRALRGSTDTATLEHVRVVHQHVGERWREV
GRKLGFTDGNLFQLKVDFERENMKEVIYQMLRQWLQLKGSEATVGDLTNALWTSSEYSAV
EKLKEWAKARES
>nemo_Blatella_germanica
MAVVGPSRHSRVSMSVSMSLMQGGGGGGGHQQAILAAAQPYYHPQHPHQTPATPAHSHTQ
EVQPDRPIGYGAFGVVWAVTDPRDGRRVALKKLPNVFQSLVSSKRVFRELKMLCFFKHEN
VLSALDILQPPHLDFFQEIYVITELLQSDLHKIIVSPQHLSADHIKVFLYQILRGLKYLH
SARILHRDIKPGNLLVNSNCVLKICDFGLARVEEPDQTKHMTQEVVTQYYRAPEILMGAR
HYSAAVDVWSVGCIFGELLGRRILFQAQSPVQQLELITELLGTPSLEDMRYACDGARTHM
LRRAPKPPSLTALYTLSSQATHEAVHLLCQMLVFDPDKRITVVDALAHPYLDEGRLRYHS
CMCKCCYTTTGGMRQYTADFEPVAPHSFDDLWEKKLTSVQQVKEEMHKFIAEQLNTSRVP
LCINPQSAAFKSFAR
>Npc2_Blatella_germanica
MLRILLAVALFVSCTYATSYQTCSDGPEPLEVRVVGCEVEPCVFHHGDTVNAQVDFSVSH
NVAKLRPDVLASVFGVSVPYPLPEQNACNSLVNSACPLIAGDIATYQLLMPISSVIPAID
LVNVQLSVVDNDTDEKLVCFSVDLTVTD
>Ntf2_Blatella_germanica
MTLNPAYEAIGKGFVQQYYAIFDDPAQRPNLINMYNTETSFMTFEGLQIQGAVKIMEKLN
SLSFQKINRIITAVDSQPMFDGGVLINVLGRLQTDEDPPHAYIQTFVLKPIGTSFYVQHD
LFRLALHDSV
>PGRP-LC_Blattella_germanica
MDCAGTFNGDRALALAAQKPSDFKPSFGSVTVNNSADVHFGNKTFYNGPVTIKQFVYTSK
NGSVDVRHGVTDDTEKNDDESETGVKTKIEDDVSPARDTPGVNGSLAPIWQPSPNDAPPN
PPEAKSIPQWIRKVIKTRRGLIAVASASFLIILITLVAVLAFGRSSERTETDSPPSSSPD
EDTDTNRFTGTKLFPSGKLRILKRDEWLAQPPQHPADPLKHPVPYVIILHTATDNCTTQA
KCTFFVRKTQTFHIESFGWWDIGYSFLVGGDGYAYEGRGWDGIGAFAYGYNNRSIGISFI
GTFIKVLPPPQQIQAAKQLIVEGVRLGKISPNYKLLAHRQVSATESPGQMFFENIKTWDH
WSESP
>rel_Blatella_germanica
MLSSPAALLNGGIIINPPNPIYDAERIGMMNSAASPSSFSQSSVDSQDSSSNLSAPSPMS
VTLSPQSYQNIQNIMVLSPDQVSGYPYLNIIEQPVEKFRFRYKSEMMGTHGSILGRSSDK
NRKKTYPTVELCNYDGPAVIRCSLFTAHSNLSNRTPHTHRLVVRQDCEDKDDPHEIQVGP
DVGYTAVFQGMGIIHTAKKHITDELVKKKRLRHLESLRNRNLNLSSLSTRDEINIRSEAE
AEAKKMNLNSVSLCFEAFVRQNGILHQICLPVFSQTINNMKSALTGELKICRIDKHVSSC
CGNEEVFILVEKVGKKNIKIKFFELDDEDNEVWCDYGKFSELDVHHQYAIVFRTPPYRDT
EIDKTVDVFLQLYRPTDGDCSEPIKFSYKPSEKGARTRKRPRTSVSDDIPVAIVHGYNNP
VLGQAALNQSTAGGAFVDDLNVYDPTPELFEAVMKEDNPNGMNSSEFQDFLKNFSISSFA
SGYSDTFDSTFGKDGCTMDITTDGVKRLKPTKKVGLQKKDPLSETSVTSKLSRVSIDEVM
EKESRTESLRKETLVMDSIQLIKWAMSKLNSIILDKPPPPIMLKRISDIFARKNEDGDGP
LHCAILNEMHDQLKQMLLVLGKGPNRVTINERNKKNETVLHLAVVQNQPEIVKILLAFGC
DPNIANNEGNTALHLAIMNNSHECINELLSTSNNFRHSIPLDYNLSNYDGWTPLHTATRE
KDLLTVKKLIAAGVDVNRRDTKYGRTALHIAVEEARLNIAQYLLENTKIDVNATNFDGNT
ALHLAVVQGGSISRIMVELLLRHKADPKKANHVTGNSPRGTTLPIEVVDIKDEVEIKDEP
ESEEEEYELKIADESEEEDEEESSAPTSGQGQTPLDLATNKKDILQLLKNVEKTLENESS
VGLVAVKEEPPEPILEGVLSEVNNGLFEMETFEKLCSILDKSRGWVNLAELLDYNFLVAS
IRDTASPSKMLFNYADLHGNVSVQDIRGFLEALDEHQAVKVLDEMLKRQT
>RYBP_Blatella_germanica
MDQKKSPNRRTKRPAKVLEDNDWDCSVCTYRNTEEAFKCLMCDVRKGTSTRKPRISPQIA
AQQYNPAPTKNKKEGGIKEGGTLKEGGGKERSEKKNSTQGTKAGKKSRHPPRLKNVDRST
AQTWEVTVNNVTVVVTEYKPKSKKSMSDQSGRMSSASSENGSQSESSVDARSADVGTDSR
SS
>scny_Blatella_germanica
MPASGGDPVTTALRLSLTASQGSQDDSINIDKRLVASSARVLLTHIEYEPVGNCMANALN
HLKHKYIVLKSQDSDKNGTDTASPTKSNSSVSINGDAQNKNMKPEPDSVLPTPKVTLFPA
ERVQLGWRGTQCVGAGMINVGNTCYLNSTLQALFHVPALVNWLLSDNNHLSNCTVANGTL
SGECIICAMTKTLKASQNKSSTIIKPFLIYNKLKFICKHLQHGQQEDAHEFMRYLLESME
KAYLTRYKGNKLDSYSKETTPLNQIFGGYMRTEVTCLQCGGVSTTFQHCQDLLLDIRRAS
TLDDALAAYFCKERLDGDDAYRCERCHRKVSATKKFSMEKPPQVLCIQFKRFSILGGKIT
KHVSFTPRLDLTRFLCPQSSHRGPVPLTYRLVSVVTHVGSSVHCGHYTAVAQTSTGHYYQ
FDDSLVRPISLSAVLDTNAYIMMYEREPLPKSPSVSQQNIPTATITTCALNGQKTGSIVR
NQPVQGPATIPVNHKIGTSFNHKPNSMNVVNQKPRSDSTSIPTSYPGPTALPPSKERREK
SSADNSDASESTKNDEDGFEWVEKTHETLGLNSSYPAETNGHSSWDGARKADVTNHLNHL
SHRGYGTANVTSWTGDKNHMDEEVDRDRKEDRKRSYNNSYDDEFDRGRVKKMKHHMDHHP
NNNNSKYNLFQDYHNYKNQWGNSNGNSYYHKPYYRNGNKGYYHYKNNHHSHHKQFIGRSN
GYHNGNKYHSNYAKRDRWRH
>Skp2_Blattella_germanica
MKQAARKRPSESHKYVEKGGSSKADDCRPAKFKKMCDNDENVDVISNSNNKRWSAVETDM
KPEILEDMGVKMLEEEEEEPSCNQNKITSLQESHSLQPLKESNSETSTVPSRNDQRISSD
LNEEFFLFRRKQPLHPKGADVFSKLSDEMVLMIFRWLPKSMLVRCSLVCKRWLRIAYDEV
LWTRMDLGSKALTSGSLGYLLTRGTVILRLSQAEIPDPVFLKNCSFLTQNVHSKLQYLDL
SMAVISEEGLVNILNVCRNLRKLSLEHSTINEDICKAIGLNWNLDVLNMSACYGVTTHCV
RSILHGCKKLSALNLAWTNLSKNCLDNVCSDLPRSMQRINLSGCRKTLTDEHVLQLAENC
PDLVELDLSDCTSLTGRTIEIVSTLNKIEYLALSRCYSIPPSAYLQLQSVSSLMYLDIFN
LMSEQSMANLQQKLPEVDINKFLFSSVARPTVGIRRTSIWGLRVRD
>SkpA_Blatella_germanica
MPNIKLQSSDGEVFEVDVEIAKCSVTIKTMLEDLGMDEDEEEVVPLPNVNSAILKKVIQW
ATYHKDDPPPPEDDENKEKRTDDISSWDADFLKVDQGTLFELILAANYLDIKGLLDVTCK
TVANMIKGKTPEEIRKTFNIKNDFTASEEEQVRKENEWCEEK
>Tab2_Blatella_germanica
MADCDSPPGCSNISIMQLFHELKQKFPAVPDRVVSECIRQNAHDKDACETILRRENQGYL
LHSYPIALKMSGEPSQHPTTICEPSELPHASRQTSNQPSNFEFLTNVVDNSGSGVSSDRT
MSVVTYSSEVNVNYSGRVRSALEVSPQPHYMRNPPPQQTRSYTSVNLTLRPPSSEPQPPI
DIRSAGSSLTYSTCSYDPQQGFQSQLQIRIGPGGMGSVSALRTHVPPHAALPPSQPIAIK
EQDEISRELESFQPFTQSLLVRQLERRNKLKRELCREKENLLVMQQEVQDMKKDLEQRQR
RKQTLSLPVVSSVLQKVQDLRAEIHRLQEECKKMTQEVDLNMDARVPLGETDEEFYKNIY
TGQRGFIVPPTTHPPPPRPDPGQGPGRGEPNEGPHWTCSQCTFRNHPLLDKCETCEMPRI
MLGSNNCYCHPAPYKTCPPSPLTPVPLMHADKSPPPA
>Tak1_Blattella_germanica
MEYAEGGSLYNVLHCRPLPRYTAGHAINWALQCAQGVAYLHNMKPKALIHRDLKPPNLLL
IMGGTVLKICDFGTACDKKTYMTNNKGSAAWMAPEVFEGSNYTEKCDVFSWGIILWEVLT
RRKPFDDIGGPAFRIMWAVHKGDRPPLINGCPKPIEQLMTRCWDKDPANRPSMDEVVQIM
SVIFPFFDGHDEPVQYSIDDGSVGSSPESEEEEEEEEEYGSDTLDSRSELRSTFSENSQT
HVAPSTLNGSLGAGATVTREAQERLSTPLHVHVDPDAWKLGGDGWQQNGSGSEQTLSVPT
QMELRNRPGLDKVVITSQLPEEEEEEEEEPLAGTGGSTHHEELDNVYLMLDPQLHPVSPN
TSCQQSVLIFEEHKQLAQEYLKVQTEIAYLSRHRAQLAERLSEAEGLSQLDQQDSERHQE
ELRKLENEKESLLALHRNLRRQLELIKRQRGNNVGDDGWVVVPNQNHSHVP
>Uev1A_Blattella_germanica
MATSTGGVVVPRNFRLLEELEQGQKGVGDGTISWGLENDDDMTLTHWTGMIIGPPRTPYE
NRMYSLKIECGQRYPDESPSAKFISRINMNCVNTTTGMVDNRAVPVLARWQRDYTIKTVL
QELRRIMTLKENMKLSQPPEGSSF
